# Supplementary material for: Within-Host Evolution of Burkholderia pseudomallei during Chronic Infection of Seven Australasian Cystic Fibrosis Patients
Source: mBio. 2017 Apr 11;8(2):e00356-17. doi: 10.1128/mBio.00356-17 (PMC5388805; doi:10.1128/mBio.00356-17)
Supplement: TABLE S1 [file mbo002173266st1.xlsx]

## Sheet: Table S1. Viberg et al., 2017
Table S1. List of the 186 Burkholderia pseudomalleigenomes used for comparative phylogenomic analysis of the seven CF strain pairs.
Strain	Origin	Source	STa	GenBank/SRA accession no. (if applicable)	Reference
MSHR0457	Northern Territory, Australia	Human	109	SRP065595	Price et al., 2016 Appl Environ Microbiol 82(3):954-963
MSHR0491	Northern Territory, Australia	Environmental	126	CP009484, CP009485	Johnson et al., 2015 Genome Announc 3(2):e00159-15
MSHR1655	Northern Territory, Australia	Human	131	CP008779, CP008780	Daligault et al., 2014 Genome Announc 2(6):e01106-14
MSHR3915	Northern Territory, Australia	Human	109	SRP065595	Price et al., 2016 Appl Environ Microbiol 82(3):954-963
MSHR4483	Northern Territory, Australia	Environmental	109	SRP065595	Price et al., 2016 Appl Environ Microbiol 82(3):954-963
NCTC 13178	Queensland, Australia	Human	286	CP004001, CP004002	Johnson et al., 2015 Genome Announc 3(2):e00159-15
1026b	Thailand	Human	102	CP008834, CP008835	Daligault et al., 2014 Genome Announc 2(6):e01106-14
1106a	Ubon Ratchathani, Thailand	Human	70	CP008758, CP008759	Daligault et al., 2014 Genome Announc 2(6):e01106-14
1106b	Ubon Ratchathani, Thailand	Human	70	NZ_CM000774, NZ_CM000775	Nandi et al., 2010 PLoS Pathog 6(4):e1000845
1710a	Ubon Ratchathani, Thailand	Human	177	NZ_CM000832, NZ_CM000833	Nandi et al., 2010 PLoS Pathog 6(4):e1000845
1710b	Ubon Ratchathani, Thailand	Human	177	CP000124, CP000125	Nandi et al., 2010 PLoS Pathog 6(4):e1000845
406e	Thailand	Human	211	CP009127, CP009128	Daligault et al., 2014 Genome Announc 2(6):e01106-14
4900CFPatient1	Brazil	Human	92	NZ_ARZE00000000	Gee et al., 2014 Emerg Infect Dis 20(4):682-84
576a	Thailand	Human	501	JOTV00000000	Daligault et al., 2014 Genome Announc 2(6):e01106-14
7894	Ecuador	Human	11	CP009535, CP009536	Johnson et al., 2015 Genome Announc 3(2):e00159-15
A79A	Papua New Guinea	Environmental	667	CP009164, CP009165	Johnson et al., 2015 Genome Announc 3(2):e00159-15
A79C	Papua New Guinea	Environmental	667	JQHQ00000000	Johnson et al., 2015 Genome Announc 3(2):e00159-15
A79D	Papua New Guinea	Environmental	667	JQHR00000000	Johnson et al., 2015 Genome Announc 3(2):e00159-15
ABCPW107	Western Australia, Australia	Environmental	1024	JQDN00000000	Johnson et al., 2015 Genome Announc 3(2):e00159-15
ABCPW30	Western Australia, Australia	Environmental	1021	JPVF00000000	Johnson et al., 2015 Genome Announc 3(2):e00159-15
ABCPW91	Western Australia, Australia	Environmental	1018	JPUY00000000	Johnson et al., 2015 Genome Announc 3(2):e00159-15
B03	Papua New Guinea	Environmental	667	CP009150, CP009151	Johnson et al., 2015 Genome Announc 3(2):e00159-15
BCC215	Brazil	Human	1355	ABBR00000000	Gee et al., 2014 Emerg Infect Dis 20(4):682-84
BDU 2	Queensland, Australia	Environmental	900	JPVG00000000	Johnson et al., 2015 Genome Announc 3(2):e00159-15
Bp22	Singapore	Human	423	CM001156, CM001157	Nandi et al., 2010 PLoS Pathog 6(4):e1000845
BPC006	China	Human	70	NC_018527, NC_018529	Fang et al., 2012 J Bacteriol 194(23):6604-05
HBPUB10134a	Thailand	Human	228	CP008911, CP008912	Daligault et al., 2014 Genome Announc 2(6):e01106-14
HBPUB10303a	Thailand	Human	48	CP008893, CP008894	Daligault et al., 2014 Genome Announc 2(6):e01106-14
K42	Papua New Guinea	Environmental	267	CP009162, CP009163	Johnson et al., 2015 Genome Announc 3(2):e00159-15
K96243	Thailand	Human	10	NC_006350, NC_006351	Holden et al., 2004 Proc Natl Acad Sci USA 101(39):14240-45
MSHR0146	Northern Territory, Australia	Animal	617	CP004042, CP004043	Johnson et al., 2015 Genome Announc 3(2):e00159-15
MSHR0305	Northern Territory, Australia	Human	36	CP006469, CP006470	Stone et al., 2013 Genome Announc 1(4):e00656-13
MSHR0332	Northern Territory, Australia	Human	106	JQFM00000000	Johnson et al., 2015 Genome Announc 3(2):e00159-15
MSHR0338	Northern Territory, Australia	Human	243	ATJY00000000	Price et al., 2015 J Clin Microbiol 53(1):282-86
MSHR0449	Northern Territory, Australia	Human	126	JQFO00000000	Johnson et al., 2015 Genome Announc 3(2):e00159-15
MSHR0456	Northern Territory, Australia	Human	113	JQFN00000000	Johnson et al., 2015 Genome Announc 3(2):e00159-15
MSHR0465J	Northern Territory, Australia	Human	132	JPZW00000000	Johnson et al., 2015 Genome Announc 3(2):e00159-15
MSHR0511	Northern Territory, Australia	Animal	617	CP004023, CP004024	Johnson et al., 2015 Genome Announc 3(2):e00159-15
MSHR0543	Northern Territory, Australia	Human	294	JPZX00000000	Johnson et al., 2015 Genome Announc 3(2):e00159-15
MSHR0668	Northern Territory, Australia	Human	129	NC_009074, NC_009075	Johnson et al., 2015 Genome Announc 3(2):e00159-15
MSHR0684	Northern Territory, Australia	Human	103	JQDC00000000	Johnson et al., 2015 Genome Announc 3(2):e00159-15
MSHR0733	Northern Territory, Australia	Human	278	JQEE00000000	Johnson et al., 2015 Genome Announc 3(2):e00159-15
MSHR0983	Northern Territory, Australia	Human	142	JQDI00000000	Johnson et al., 2015 Genome Announc 3(2):e00159-15
MSHR1000	Northern Territory, Australia	Human	555	JQEF00000000	Johnson et al., 2015 Genome Announc 3(2):e00159-15
MSHR1029	Northern Territory, Australia	Human	145	JQDB00000000	Johnson et al., 2015 Genome Announc 3(2):e00159-15
MSHR1043	Northern Territory, Australia	Human	131	AOGU00000000	Price et al., 2013 mBio 4(4):e00388-13
MSHR1153	Northern Territory, Australia	Human	117	CP009271, CP009272	Johnson et al., 2015 Genome Announc 3(2):e00159-15
MSHR1357	Northern Territory, Australia	Human	259	JQDA00000000	Johnson et al., 2015 Genome Announc 3(2):e00159-15
MSHR2138	Northern Territory, Australia	Human	456	JRFM00000000	Johnson et al., 2015 Genome Announc 3(2):e00159-15
MSHR2451	Northern Territory, Australia	Human	483	JQEG00000000	Johnson et al., 2015 Genome Announc 3(2):e00159-15
MSHR2990	Northern Territory, Australia	Human	781	JQHV00000000	Johnson et al., 2015 Genome Announc 3(2):e00159-15
MSHR3016	Northern Territory, Australia	Human	617	JQEH00000000	Johnson et al., 2015 Genome Announc 3(2):e00159-15
MSHR3335	Northern Territory, Australia	Human	901	JRFL00000000	Johnson et al., 2015 Genome Announc 3(2):e00159-15
MSHR3951	Northern Territory, Australia	Environmental	1016	JPVA00000000	Johnson et al., 2015 Genome Announc 3(2):e00159-15
MSHR3960	Northern Territory, Australia	Environmental	1016	JPVJ00000000	Johnson et al., 2015 Genome Announc 3(2):e00159-15
MSHR3964	Northern Territory, Australia	Environmental	1016	JPVD00000000	Johnson et al., 2015 Genome Announc 3(2):e00159-15
MSHR3997	Northern Territory, Australia	Environmental	848	JQII00000000	Johnson et al., 2015 Genome Announc 3(2):e00159-15
MSHR4000	Northern Territory, Australia	Environmental	846	JPVL00000000	Johnson et al., 2015 Genome Announc 3(2):e00159-15
MSHR4003	Northern Territory, Australia	Environmental	849	JPUZ00000000	Johnson et al., 2015 Genome Announc 3(2):e00159-15
MSHR4012	Northern Territory, Australia	Environmental	849	JPVH00000000	Johnson et al., 2015 Genome Announc 3(2):e00159-15
MSHR4032	Northern Territory, Australia	Environmental	238	JPQL00000000	Johnson et al., 2015 Genome Announc 3(2):e00159-15
MSHR4299	Northern Territory, Australia	Environmental	468	JPVC00000000	Johnson et al., 2015 Genome Announc 3(2):e00159-15
MSHR4300	Northern Territory, Australia	Environmental	149	JPQI00000000	Johnson et al., 2015 Genome Announc 3(2):e00159-15
MSHR4303	Northern Territory, Australia	Environmental	1019	JPVM00000000	Johnson et al., 2015 Genome Announc 3(2):e00159-15
MSHR4304	Northern Territory, Australia	Environmental	995	JPOA00000000	Johnson et al., 2015 Genome Announc 3(2):e00159-15
MSHR4308	Northern Territory, Australia	Environmental	995	JPVB00000000	Johnson et al., 2015 Genome Announc 3(2):e00159-15
MSHR4372	Northern Territory, Australia	Environmental	877	JPQJ00000000	Johnson et al., 2015 Genome Announc 3(2):e00159-15
MSHR4375	Northern Territory, Australia	Environmental	878	JPVI00000000	Johnson et al., 2015 Genome Announc 3(2):e00159-15
MSHR4377	Northern Territory, Australia	Environmental	1020	JPQH00000000	Johnson et al., 2015 Genome Announc 3(2):e00159-15
MSHR4378	Northern Territory, Australia	Environmental	1025	JQDP00000000	Johnson et al., 2015 Genome Announc 3(2):e00159-15
MSHR4462	Northern Territory, Australia	Environmental	109	JPQM00000000	Johnson et al., 2015 Genome Announc 3(2):e00159-15
MSHR4503	Northern Territory, Australia	Environmental	1022	JPQN00000000	Johnson et al., 2015 Genome Announc 3(2):e00159-15
MSHR4868	Northern Territory, Australia	Environmental	1026	JQGZ00000000	Johnson et al., 2015 Genome Announc 3(2):e00159-15
MSHR5107	Sarawak, Malaysian Borneo	Human	881	JZXP00000000	Podin et al., 2014 Antimicrob Agents Chemother 58 (1):162-66
MSHR5492	Northern Territory, Australia	Environmental	862	JQDO00000000	Johnson et al., 2015 Genome Announc 3(2):e00159-15
MSHR5569	Northern Territory, Australia	Environmental	885	JQDL00000000	Johnson et al., 2015 Genome Announc 3(2):e00159-15
MSHR5596	Northern Territory, Australia	Environmental	1027	JQDE00000000	Johnson et al., 2015 Genome Announc 3(2):e00159-15
MSHR5608	Northern Territory, Australia	Environmental	1028	JPWQ00000000	Johnson et al., 2015 Genome Announc 3(2):e00159-15
MSHR5609	Northern Territory, Australia	Environmental	1029	JQDJ00000000	Johnson et al., 2015 Genome Announc 3(2):e00159-15
MSHR5613	Northern Territory, Australia	Environmental	866	JQDK00000000	Johnson et al., 2015 Genome Announc 3(2):e00159-15
MSHR5651	Queensland, Australia	Human	1040	JYBG00000000	Viberg et al., 2015 Genome Announc 3(2):e00254-15
MSHR5662	Queensland, Australia	Human	252	JYBI00000000	Viberg et al., 2015 Genome Announc 3(2):e00254-15
MSHR5848	Northern Territory, Australia	Human	553	CP008909, CP008910	Daligault et al., 2014 Genome Announc 2(6):e01106-14
MSHR5855	Northern Territory, Australia	Human	553	CP008784, CP008783	Daligault et al., 2014 Genome Announc 2(6):e01106-14
MSHR5858	Northern Territory, Australia	Human	562	CP008891, CP008892	Daligault et al., 2014 Genome Announc 2(6):e01106-14
MSHR6137	Northern Territory, Australia	Environmental	325	AXDS00000000	McRobb et al., 2015 J Clin Microbiol 53(4):1144-48
MSHR7334	Northern Territory, Australia	Environmental	970	JQDF00000000	Johnson et al., 2015 Genome Announc 3(2):e00159-15
MSHR7343	Northern Territory, Australia	Environmental	1030	JQDM00000000	Johnson et al., 2015 Genome Announc 3(2):e00159-15
MSHR7498	Northern Territory, Australia	Environmental	766	JQDH00000000	Johnson et al., 2015 Genome Announc 3(2):e00159-15
MSHR7500	Northern Territory, Australia	Environmental	1031	JREN00000000	Johnson et al., 2015 Genome Announc 3(2):e00159-15
MSHR7504	Northern Territory, Australia	Environmental	1032	JPWR00000000	Johnson et al., 2015 Genome Announc 3(2):e00159-15
MSHR7527	Northern Territory, Australia	Environmental	1033	JPWS00000000	Johnson et al., 2015 Genome Announc 3(2):e00159-15
MSHR8436	Queensland, Australia	Human	1041	NZ_JYBH00000000	Viberg et al., 2015 Genome Announc 3(2):e00254-15
MSHR8438	Queensland, Australia	Human	442	NZ_JYBJ00000000	Viberg et al., 2015 Genome Announc 3(2):e00254-15
MSHR8441	Queensland, Australia (Southeast Asian-acquired)	Human	46	NZ_JYBK00000000	Viberg et al., 2015 Genome Announc 3(2):e00254-15
NAU20B-16	Northern Territory, Australia	Environmental	617	CP004003, CP004004	Johnson et al., 2015 Genome Announc 3(2):e00159-15
NAU35A-3	Northern Territory, Australia	Environmental	326	CP004377, CP004378	Johnson et al., 2015 Genome Announc 3(2):e00159-15
NCTC 13179	Western Australia, Australia	Human	613	CP003976, CP003977	Johnson et al., 2015 Genome Announc 3(2):e00159-15
Pakistan9	Pakistan	Unknown	72	CP008754, CP008755	Daligault et al., 2014 Genome Announc 2(6):e01106-14
Pasteur 52237	Vietnam	Unknown	411	JPNT00000000	Daligault et al., 2014 Genome Announc 2(6):e01106-14
PB08298010	Arizona, USA	Human	426	NZ_ARZO00000000	Gee et al., 2014 Emerg Infect Dis 20(4):682-84
PFGE_B T6	Queensland, Australia	Human	954	JPHB00000000	Daligault et al., 2014 Genome Announc 2(6):e01106-14
PHLS 112	Thailand	Human	15	JPNS00000000	Daligault et al., 2014 Genome Announc 2(6):e01106-14
S13	Singapore	Environmental	51	AAHW02000000	Nandi et al., 2010 PLoS Pathog 6(4):e1000845
T106	Queensland, Australia	Human	750	JOTZ00000000	Daligault et al., 2014 Genome Announc 2(6):e01106-14
T14	Queensland, Australia	Human	24	JPNR00000000	Daligault et al., 2014 Genome Announc 2(6):e01106-14
T17	Queensland, Australia	Human	955	JOTY00000000	Daligault et al., 2014 Genome Announc 2(6):e01106-14
T18	Queensland, Australia	Human	956	JNOW00000000	Daligault et al., 2014 Genome Announc 2(6):e01106-14
T2	Queensland, Australia	Human	24	JPNQ00000000	Daligault et al., 2014 Genome Announc 2(6):e01106-14
T21	Queensland, Australia	Human	140	JPNW00000000	Daligault et al., 2014 Genome Announc 2(6):e01106-14
T27	Queensland, Australia	Human	252	JPNU00000000	Daligault et al., 2014 Genome Announc 2(6):e01106-14
T30	Queensland, Australia	Human	957	JPNV00000000	Daligault et al., 2014 Genome Announc 2(6):e01106-14
T4	Queensland, Australia	Human	953	JPNO00000000	Daligault et al., 2014 Genome Announc 2(6):e01106-14
T43	Queensland, Australia	Human	958	JOTS00000000	Daligault et al., 2014 Genome Announc 2(6):e01106-14
T75	Queensland, Australia	Human	248	JPHA00000000	Daligault et al., 2014 Genome Announc 2(6):e01106-14
T83	Queensland, Australia	Human	254	JPNP00000000	Daligault et al., 2014 Genome Announc 2(6):e01106-14
T87	Queensland, Australia	Human	959	JOTX00000000	Daligault et al., 2014 Genome Announc 2(6):e01106-14
T88	Queensland, Australia	Human	283	JOTU00000000	Daligault et al., 2014 Genome Announc 2(6):e01106-14
T9	Queensland, Australia	Human	445	JOTT00000000	Daligault et al., 2014 Genome Announc 2(6):e01106-14
TSV202	Queensland, Australia	Environmental	1340	CP009156, CP009157	Johnson et al., 2015 Genome Announc 3(2):e00159-15
TSV25	Queensland, Australia	Environmental	252	JPVK00000000	Johnson et al., 2015 Genome Announc 3(2):e00159-15
TSV28	Queensland, Australia	Environmental	815	JQHU00000000	Johnson et al., 2015 Genome Announc 3(2):e00159-15
TSV31	Queensland, Australia	Environmental	816	JPVE00000000	Johnson et al., 2015 Genome Announc 3(2):e00159-15
TSV32	Queensland, Australia	Environmental	817	JQHT00000000	Johnson et al., 2015 Genome Announc 3(2):e00159-15
TSV43	Queensland, Australia	Environmental	816	JPQK00000000	Johnson et al., 2015 Genome Announc 3(2):e00159-15
TSV44	Queensland, Australia	Environmental	276	JQGX00000000	Johnson et al., 2015 Genome Announc 3(2):e00159-15
TSV48	Queensland, Australia	Environmental	252	CP009160, CP009161	Johnson et al., 2015 Genome Announc 3(2):e00159-15
TSV5	Queensland, Australia	Environmental	814	JQGY00000000	Johnson et al., 2015 Genome Announc 3(2):e00159-15
cm_manipal	India	Human	1478	LAUB00000000	Mukhopadhyay et al., 2015 Genome Announc 3(4):e00915-15
vgh16R	Taiwan	Human	1001	CP012515, CP012516	Hsueh et al., 2015 Genome Announc 3(5):e01194-15
vgh16W	Taiwan	Human	1001	CP012517, CP012518	Hsueh et al., 2015 Genome Announc 3(5):e01194-15
1026a	Thailand	Human	102	AHJA00000000	Hayden et al., 2012 PLoS One 7(5):e36507
1258a	Thailand	Human	221	AHJB00000000	Hayden et al., 2012 PLoS One 7(5):e36507
1258b	Thailand	Human	221	AHJC00000000	Hayden et al., 2012 PLoS One 7(5):e36507
NRF80Bp1	Thailand	Environmental	U	ARZS00000000	Spring-Pearson et al., 2015 PLoS One 10(10):e0140274
RF85Bp37	Thailand	Environmental	70	ARZT00000000	Spring-Pearson et al., 2015 PLoS One 10(10):e0140274
RF67Bp1	Thailand	Environmental	U	ARZQ00000000	Spring-Pearson et al., 2015 PLoS One 10(10):e0140274
Songkhla34W2	Thailand	Environmental	84	ARZW00000000	Spring-Pearson et al., 2015 PLoS One 10(10):e0140274
ATCC 23343	Unknown	Human	51	CWJA00000000	Unpublished
Gu1909a	Thailand	Human	U	ARZG00000000	Spring-Pearson et al., 2015 PLoS One 10(10):e0140274
RF6BP15	Thailand	Environmental	178	ARZR00000000	Spring-Pearson et al., 2015 PLoS One 10(10):e0140274
C1_3921g	Thailand	Human	670	LK936442, LK936443	Limmathurotsakul et al., 2014 J Clin Microbiol 52(9):3418-21
Bp_350105	China	Environmental	562	CP012093, CP012094	Song et al., 2015 Genome Announc 3(5):e01162-15
Bp9	Pakistan	Human	72	ABBL00000000	Unpublished
PHLS9	Pakistan	Human	72	ARZP00000000	Spring-Pearson et al., 2015 PLoS One 10(10):e0140274
RNS3Bp1	Thailand	Environmental	93	ARZU00000000	Spring-Pearson et al., 2015 PLoS One 10(10):e0140274
RNS7Bp6	Thailand	Environmental	60	ARZV00000000	Spring-Pearson et al., 2015 PLoS One 10(10):e0140274
Bp982	Malaysia	Unknown	1477	NZ_CP012576, NZ_CP012577	Unpublished
vgh07	Taiwan	Human	58	NZ_CP010973, NZ_CP010974	Chen et al., 2015 Genome Announc 3(2):e00345-15
354a	Thailand	Human	78	AGVS00000000	Hayden et al., 2012 PLoS One 7(5):e36507
354e	Thailand	Human	78	AHJD00000000	Hayden et al., 2012 PLoS One 7(5):e36507
NCTC13392	Thailand	Human	23	AOUG00000000	Sahl et al., 2013 Genome Announc 1(3):e00183-13
MSHR0840	Queensland, Australia	Human	257	NZ_CP009474, NZ_CP009473	Johnson et al., 2015 Genome Announc 3(2):e00159-15
Bp1651	USA ex Australia	Human	880	CP012041, CP012042	Bugrysheva et al., 2015 Genome Announc 3(6):e01427-15
MSHR1950	Papua New Guinea	Human	1074	ARZH00000000	Spring-Pearson et al., 2015 PLoS One 10(10):e0140274
BEG	Queensland, Australia	Human	955	JOTY00000000	Daligault et al., 2014 Genome Announc 2(6):e01106-14
BEC	Queensland, Australia	Human	959	JOTX00000000	Daligault et al., 2014 Genome Announc 2(6):e01106-14
BES	Queensland, Australia	Human	248	JPHA00000000	Daligault et al., 2014 Genome Announc 2(6):e01106-14
MSHR0169	Western Australia, Australia	Environmental	284	LGKL00000000	Chapple et al., 2016 Microb Genom doi: 10.1099/mgen.0.000067
BGH	Queensland, Australia	Human	283	JOTU00000000	Daligault et al., 2014 Genome Announc 2(6):e01106-14
MSHR1079	Northern Territory, Australia	Human	111	NZ_CM003194, NZ_CM003195	Unpublished
NAU44A6	Australia	Environmental	266	ARZL00000000	Spring-Pearson et al., 2015 PLoS One 10(10):e0140274
BDT	Queensland, Australia	Human	958	JOTS00000000	Daligault et al., 2014 Genome Announc 2(6):e01106-14
BFD	Queensland, Australia	Human	445	JOTT00000000	Daligault et al., 2014 Genome Announc 2(6):e01106-14
BpHA	Unknown	Human	1521	CWJC01000000	Unpublished
MSHR7819	Northern Territory, Australia	Human	109	SRP065595	Price et al., 2016 Appl Environ Microbiol 82(3):954-963
MSHR7941	Northern Territory, Australia	Human	109	SRP065595	Price et al., 2016 Appl Environ Microbiol 82(3):954-963
MSHR3917	Northern Territory, Australia	Human	132	SRP065595	Price et al., 2016 Appl Environ Microbiol 82(3):954-963
NAU14B6	Australia	Environmental	326	ARZI00000000	Spring-Pearson et al., 2015 PLoS One 10(10):e0140274
NAU24B3	Australia	Environmental	326	ARZK00000000	Spring-Pearson et al., 2015 PLoS One 10(10):e0140274
RF43Bp22	Thailand	Environmental	326	JAUN00000000	Spring-Pearson et al., 2015 PLoS One 10(10):e0140274
BEH	Queensland, Australia	Human	750	JOTZ00000000	Daligault et al., 2014 Genome Announc 2(6):e01106-14
HS_CRS_17A_ST1381	Queensland, Australia	Human	1381	LHQO00000000	Sidjabat et al., 2015 Genome Announce 3(5):e01075-15
MSHR8442	Queensland, Australia (Southeast Asian-acquired)	Human	46	SRR3404603	This study
MSHR8437	Queensland, Australia	Human	1041	SRR3404581	This study
MSHR5655	Queensland, Australia	Human	1042	LWKL00000000	This study
MSHR5656	Queensland, Australia	Human	1042	SRR3404574	This study
MSR5654	Queensland, Australia	Human	1040	SRR3404570	This study
MSHR5665	Queensland, Australia	Human	252	SRR3404582	This study
MSHR5666	Queensland, Australia	Human	252	SRR3404597	This study
MSHR5667	Queensland, Australia	Human	252	SRR3404598	This study
MSHR5669	Queensland, Australia	Human	252	SRR3404599	This study
MSHR5670	Queensland, Australia	Human	252	SRR3404600	This study
MSHR0913	Northern Territory, Australia	Human	279	LWKM00000000	This study
MSHR1053	Northern Territory, Australia	Human	279	SRR3404578	This study
MSHR8440	Queensland, Australia	Human	442	SRR3404601	This study
aInsufficient assembly data available to determine sequence type
