# Supplementary material for: Within-Host Evolution of Burkholderia pseudomallei during Chronic Infection of Seven Australasian Cystic Fibrosis Patients
Source: mBio. 2017 Apr 11;8(2):e00356-17. doi: 10.1128/mBio.00356-17 (PMC5388805; doi:10.1128/mBio.00356-17)
Supplement: TABLE S2 [file mbo002173266st2.xlsx]

## Sheet: Table S2. Viberg et al. 2017
Table S2. Summary of Burkholderia pseudomallei isolate metadata and mutational events observed in sequential isolates from CF patients.
Patient IDa	First isolate	Sequential isolate/s	GenBank and SRA accession numbers	Sequence typeb	Time between isolate collection in days (months)	Mutational events between first and sequential isolatec	No. SNPs (NS/S/nonsense)	No. indels	No. deletions	No. duplications	Probable location of infectiond
CF1e (6)	MSHR0913	MSHR1053	LWKM00000000, SRR3404575, SRR3404578	279	~400 (13)	6	3 (3/0/0)	3	0	0	Northern Territory, Australia
CF6 (8)	MSHR5651	MSHR5654	JYBG00000000g, SRR3381886, SRR3404570	1040	817 (27)	24	19 (16/2/1)	4	0	1 (30x; 7.5kb)	Australia
CF7 (17)	MSHR5655	MSHR5656	LWKL00000000, SRR3382211, SRR3404574	1042	117 (4)	4	0	4	0	0	Australia
CF8 (10)	MSHR8436	MSHR8437	JYBH00000000g, SRR3381934, SRR3404581	1041	1411 (46)	12	4 (1/3/0)	7	1 (35kb)	0	Australia
CF9e (1)	MSHR5662	MSHR5665	JYBI00000000g, SRR3381885, SRR3404582, SRR3404597, SRR3404598, SRR3404599, SRR3404600	252	601 (20)	98	44 (28/8/0)	53	1 (3.6kb)	0	Queensland, Australia
		MSHR5666			993 (33)	118	55 (37/7/0)	61	2 (3.6kb, 45.5kb)	0
		MSHR5667f			1424 (47)	97	41 (22/9/1)	54	2 (3.6kb, 4.8kb)	0
		MSHR5669			1474 (49)	157	78 (53/14/0)	78	1 (3.6kb)	0
		MSHR5670			1641 (55)	112	58 (31/12/0)	54	1 (3.6kb)	0
CF10 (12)	MSHR8438	MSHR8440	JYBJ00000000g, SRR3382015, SRR3404601	442	308 (10)	0	0	0	0	0	Australia
CF11e (18)	MSHR8441	MSHR8442	JYBK00000000g, SRR3382162, SRR3404603	46	433 (14)	15	8 (5/1/0)	6	0	1 (10x; 36.7kb)	Thailand
