# Supplementary material for: Within-Host Evolution of Burkholderia pseudomallei during Chronic Infection of Seven Australasian Cystic Fibrosis Patients
Source: mBio. 2017 Apr 11;8(2):e00356-17. doi: 10.1128/mBio.00356-17 (PMC5388805; doi:10.1128/mBio.00356-17)
Supplement: TABLE S3 [file mbo002173266st3.xlsx]

## Sheet: Table S3. Viberg et al., 2017
Table S3. Complete list of SNPs, indels, large deletions and duplicated regions of the paired CF isolates.
Please see individual tabs for more information.

## Sheet: MSHR0913vsMSHR1053 (CF1)
Location in MSHR0913 genome	Affected gene in K96243	Affected gene in MSHR0913	Nucleotide change	Mutation type	Amino acid change (length)	SNP/indel effect	Affected Protein(s)	Putative protein function(s)
Contig_6_284369	BPSL1778	A4G85_11570 (mbaJ)	T > C	SNP	Gln1101Arg (3290)	NS; neutral	Nonribosomal peptide synthetase	Malleobactin biosynthetic gene
Contig_43_17653	BPSL2438	A4G85_24570 (fabF)	C > G	SNP	Gly202Ala (412)	NS; deleterious	3-oxoacyl-[acyl-carrier-protein] synthase	Fatty acid biosynthetic process
Contig_10_156208	BPSS0290	A4G85_26865 (bpeT)	A > C	SNP	Phe244Val (334)	NS; deleterious	LysR-family transcriptional regulator	Regulator of BpeEF-OprC operon; trimethoprim/sulfamethoxazole resistance
Contig_300_22752	Intergenic	Intergenic	C > CAACGGCGA	Indel	N/A	N/A	N/A	N/A
Contig_57_84770	BPSS1495	A4G85_01965 (virA)	A > ACAG	Indel	Leu49dup (614)	In-frame insertion; neutral	VirA	Part of two-component system virAG that controls Type VI secretion system 1 expression
Contig_43_48449	Intergenic	Intergenic	G > GGTTAGCC	Indel	N/A	N/A	N/A	N/A

## Sheet: MSHR5651vsMSHR5654 (CF6)
Location in MSHR5651 genome	Affected gene in K96243	Affected gene in MSHR5651	Nucleotide change	Mutation type	Amino acid change (length)	SNP/indel effect	Affected Protein(s)	Putative protein function(s)
JYBG01000005_16874	BPSS1344	SY87_01235	C -> G	SNP	Val145Leu (329)	NS; neutral	Serine acetyltransferase	Cysteine biosynthesis
JYBG01000006_129962	BPSS1537	SY87_02290 (bsaW/spaP)	T -> C	SNP	Asp175Gly (226)	NS; deleterious	Type III secretion system protein SpaP	Surface presentation of antigens protein (T3SS3 complex)
JYBG01000006_246437	BPSS1631	SY87_02825	G -> A	SNP	Leu168Leu (317)	S; silent	Syringomycin biosynthesis enzyme	Syringomycin biosynthesis
JYBG01000024_164697	BPSL1663	SY87_12510	C -> T	SNP	Gly276Arg (291)	NS; neutral	Sulfotransferase	Sulfo group transfer from donor to acceptor
JYBG01000026_179583	BPSL2314	SY87_15500	C -> A	SNP	Thr42Lys (233)	NS; neutral	XRE family transcriptional regulator	Response regulator protein
JYBG01000029_16374	BPSL2438	SY87_16325 (fabF)	C -> T	SNP	Gly202Ser (412)	NS; deleterious	3-oxoacyl-ACP synthase	Fatty acid biosynthesis
JYBG01000029_17539	BPSL2440	SY87_16335 (fabG)	T -> C	SNP	Asn243Ser (249)	NS; deleterious	3-ketoacyl-ACP reductase	Fatty acid biosynthesis
JYBG01000029_63203	BPSL2476	SY87_16570	C -> T	SNP	Leu30Phe (167)	NS; deleterious	Dihydrofolate reductase	Folate production; possible trimethoprim resistance
JYBG01000030_8420	BPSL2501	SY87_16700	G -> A	SNP	Leu171Leu (261)	S; silent	Dioxygenase	Oxygen transferase
JYBG01000030_32528	BPSL2521	SY87_16805 (gyrA)	T -> G	SNP	Tyr77Ser (866)	NS; deleterious	DNA gyrase subunit A	DNA replication
JYBG01000030_33916	BPSL2522	SY87_16810 (ompA)	C -> T	SNP	Gln217* (224)	Nonsense; neutral; early stop yields 216aa product	Membrane protein	Outer membrane protein; virulence factor
JYBG01000030_212684	BPSL2681	SY87_17640 (wzt)	G -> A	SNP	Ser81Phe (463)	NS; deleterious	ABC transporter ATP-binding protein	LPS biosynthesis
JYBG01000030_223296	BPSL2685	SY87_17695 (rmlA)	A -> C	SNP	Leu224Arg (297)	NS; deleterious	Glucose-1-phosphate thymidylyltransferase	LPS biosynthesis. Residue 224 is in the active site
JYBG01000037_71673	BPSL3337	SY87_21350	T -> C	SNP	Val258Ala (273)	NS; deleterious	2-succinyl-6-hydroxy-2,4-cyclohexadiene-1- carboxylate synthase	Biosynthesis of vitamin K2 (menaquinone); used during anaerobic conditions for electron transport
JYBG01000038_63954	BPSL0109	SY87_22465	A -> G	SNP	Asp146Gly (370)	NS; deleterious	Histone deacetylase	DNA transcription regulator
JYBG01000038_354975	BPSL0373	SY87_23900 (aceK)	T -> C	SNP	Asn141Ser (603)	NS; neutral	Isocitrate dehydrogenase phosphatase	Isocitrate dehydrogenase regulator
JYBG01000042_481478	BPSS0274	SY87_28515	A -> G	SNP	Val14Ala (261)	NS; deleterious	IclR family transcriptional regulator	Repressor/activator of gene expression
JYBG01000049_131357	BPSS0893	SY87_32045	C -> G	SNP	Val2Leu (362)	NS; neutral	Porin	Cell membrane transport
JYBG01000049_193593	BPSS0946*	SY87_32325 (penA)	G -> A	SNP	Cys94Tyr (314)	NS; deleterious	β lactamase PenA	β-lactam inactivation
JYBG01000018_75358	BPSL1298	SY87_09300	T -> TGTTGAC	Indel	N/A	Upstream gene modifier	Histidine kinase	Two-component signal transduction
JYBG01000040_102834	BPSS0039	SY87_26375 (ptr1)	CCGCGCGG -> C	Indel	Arg20fs (267)	Frameshift; deleterious; early stop yields a 91aa product	Pteridine reductase 1	Folate biosynthesis (pterin salvage); sulfamethoxazole resistance
JYBG01000042_145505	Intergenic	Intergenic	T -> TCGAAGGG	Indel	N/A	N/A	N/A	N/A
JYBG01000042_505328	BPSS0290	SY87_28635 (bpeT)	T -> TGC	Indel	Thr314fs (334)	Frameshift; deleterious; early stop yields a 33aa product	LysR family transcriptional regulator	Regulator of BpeEF-OprC operon; trimethoprim/sulfamethoxazole resistance
JYBG01000049	BPSS0945	SY87_32320	N/A	30x duplication	N/A	N/A	Peptidase	Peptide bond hydrolysis
JYBG01000049	BPSS0946*	SY87_32325	N/A	30x duplication	N/A	N/A	β lactamase PenA	β-lactamase
JYBG01000049	BPSS0948	SY87_32335	N/A	30x duplication	N/A	N/A	LysR family transcriptional regulator	Transcriptional regulation
JYBG01000049	BPSS0949	SY87_32340	N/A	30x duplication	N/A	N/A	Hypothetical protein	Unknown
JYBG01000049	BPSS0950	SY87_32345	N/A	30x duplication	N/A	N/A	ABC transporter ATP-binding protein	Transport
JYBG01000049	BPSS0951	SY87_32350	N/A	30x duplication	N/A	N/A	ABC transporter ATP-binding protein	Transport
JYBG01000049	BPSS0952	SY87_32355	N/A	30x duplication	N/A	N/A	D-ala-D-ala transporter subunit	D-ala-D-ala transport
*Both penA mutations predicted to cause very high-level resistance towards PenA substrates (e.g. ceftazidime).

## Sheet: MSHR5655vsMSHR5656 (CF7)
Location in MSHR5655 genome	Affected gene in K96243	Affected gene in MSHR5655	Nucleotide change	Mutation type	Amino acid change (length)	SNP/indel effect	Affected Protein(s)	Putative protein function(s)
Contig_12_56378	AQ15_4036	A4G86_02335	C -> CTGCCTTT	Indel	N/A	Upstream gene modifier	Transposase	Unknown
Contig_29_68821	Intergenic	Intergenic	T -> TACGGCGGC	Indel	N/A	N/A	N/A	N/A
Contig_63_148679	N/A	A4G86_06760	ACGGCACGGTG -> A	Indel	Arg55fs (97)	Frameshift	Pseudogene	Unknown
Contig_82_5170	BPSS0816	A4G86_29525	AACCGAACACCGG -> A	Indel	Pro42_Gly45del (900)	In-frame deletion; neutral	Penicillin-binding protein 1C	Catalyses crosslinking of bacterial cell wall

## Sheet: MSHR8436vsMSHR8437 (CF8)
Location in MSHR8436 genome	Affected gene in K96243	Affected gene in MSHR8436	Nucleotide change	Mutation type	Amino acid change (length)	SNP/indel effect	Affected Protein(s)	Putative protein function(s)
JYBH01000022_250765	BPSL1490	SZ28_12765	G -> A	SNP	Ala331Thr (582)	NS; neutral	UDP phosphate-alpha-4-amino-4-deoxy-L-arabinose arabinosyl transferase	Catalysis
JYBH01000035_35863	BPSL3357	SZ28_20170	G -> A	SNP	Ala181Ala (244)	S; silent	Lipase	Lipid degradation
JYBH01000038_444	BPSS2308	SZ28_24825	G -> A	SNP	Val64Val (107)	S; silent	Hypothetical protein	Unknown
JYBH01000044_119005	BPSS0685	SZ28_29460	G -> A	SNP	Asp222Asp (404)	S; silent	Acyl-CoA dehydrogenase	Fatty acid β-oxidation
JYBH01000018_75383	BPSL1298	SZ28_08550	TGTTGAC -> T	Indel	N/A	Upstream gene modifier	Histidine kinase	Unknown
JYBH01000022_228430	BPSL1512	SZ28_12650	G -> GC	Indel	Ala132fs (360)	Frameshift; deleterious; late stop yields a 528aa product	XRE family transcriptional regulator	Transcription regulation
JYBH01000022_554601	Intergenic	Intergenic	A -> ATTCGCGG	Indel	N/A	N/A	N/A	N/A
JYBH01000024_8113	BPSL3337	SZ28_14955	C -> CGGCACT	Indel	N/A	Upstream gene modifier	2-succinyl-6-hydroxy-2,4-cyclohexadiene-1- carboxylate synthase	Biosynthesis of vitamin K2 (menaquinone); used during anaerobic conditions for electron transport
JYBH01000029_59881	Intergenic	Intergenic	CTTGCCGT -> C	Indel	N/A	N/A	N/A	N/A
JYBH01000037_116834	Intergenic	Intergenic	T -> TTGCCGA	Indel	N/A	N/A	N/A	N/A
JYBH01000037_399763	Intergenic	Intergenic	T -> TGCTGAACC	Indel	N/A	N/A	N/A	N/A
JYBH01000037	BPSS1130	SZ28_24390	N/A	Deletion (partial)	N/A	N/A	Hypothetical protein	Unknown
JYBH01000037	BPSS1131	SZ28_24395	N/A	Deletion	N/A	N/A	LuxR family transcriptional regulator	Quorom sensing; virulence
JYBH01000037	BPSS1132	SZ28_24400	N/A	Deletion	N/A	N/A	Polyketide cyclase	Polyketide synthesis
JYBH01000037	BPSS1133	SZ28_24405 (fadH)	N/A	Deletion	N/A	N/A	2,4-dienoyl-CoA reductase	Oxidation and metabolism of polyunsaturated fatty enoyl-CoA esters
JYBH01000037	BPSS1134	SZ28_24410	N/A	Deletion	N/A	N/A	PadR family transcriptional regulator	Quorum sensing; multidrug efflux; thermal resistance; phenolic acid stress response
JYBH01000037	BPSS1135	SZ28_24415	N/A	Deletion	N/A	N/A	Hydroxyethylthiazole kinase	Thiamin salvage
JYBH01000037	BPSS1136	SZ28_24420	N/A	Deletion	N/A	N/A	Taurine catabolism dioxygenase TauD	Biosynthesis, transport and catabolism of secondary metabolites
JYBH01000037	BPSS1137	SZ28_24425	N/A	Deletion	N/A	N/A	Hypothetical protein	Unknown
JYBH01000037	BPSS1138	SZ28_24430	N/A	Deletion	N/A	N/A	Hypothetical protein	Unknown
JYBH01000037	BPSS1139	SZ28_24435	N/A	Deletion	N/A	N/A	Hypothetical protein	Unknown
JYBH01000037	BPSS1140	SZ28_24440	N/A	Deletion	N/A	N/A	Universal stress protein UspA	Oxidative stress resistance
JYBH01000037	BPSS1141	SZ28_24445	N/A	Deletion	N/A	N/A	Hypothetical protein	Unknown
JYBH01000037	BPSS1142	SZ28_24450	N/A	Deletion	N/A	N/A	Formate hydrogenlyase	Formate degradation
JYBH01000037	BPSS1143	SZ28_24455	N/A	Deletion	N/A	N/A	Formate hydrogenlyase	Formate degradation
JYBH01000037	BPSS1144	SZ28_24460	N/A	Deletion	N/A	N/A	Hydrogenase 4 subunit F	Formate degradation
JYBH01000037	BPSS1145	SZ28_24465	N/A	Deletion	N/A	N/A	Formate hydrogenlyase	Formate degradation
JYBH01000037	BPSS1146	SZ28_24470	N/A	Deletion	N/A	N/A	Formate hydrogenlyase	Formate degradation
JYBH01000037	BPSS1147	SZ28_24475	N/A	Deletion	N/A	N/A	Formate hydrogenlyase (hydrogenase 4 subunit B)	Formate degradation
JYBH01000037	BPSS1148	SZ28_24480	N/A	Deletion	N/A	N/A	Membrane protein	Unknown
JYBH01000037	BPSS1149	SZ28_24485	N/A	Deletion	N/A	N/A	Hypothetical protein	Unknown
JYBH01000037	BPSS1150	SZ28_24490	N/A	Deletion	N/A	N/A	phosphate ABC transporter permease (phosphocarrier protein)	Phosphate transport
JYBH01000037	BPSS1151	SZ28_24495	N/A	Deletion	N/A	N/A	Spermidine synthase	Spermidine biosynthesis
JYBH01000037	BPSS1152	SZ28_24500	N/A	Deletion	N/A	N/A	CopG family transcriptional regulator	Transcription regulation
JYBH01000037	BPSS1153	SZ28_24505	N/A	Deletion	N/A	N/A	Hypothetical protein	Unknown
JYBH01000037	BPSS1154	SZ28_24510 (narK)	N/A	Deletion	N/A	N/A	Major facilitator transporter (nitrate/nitrite transporter)	Nitrate/nitrite transporter protein NarK
JYBH01000037	BPSS1155	SZ28_24515	N/A	Deletion	N/A	N/A	Peptidylprolyl isomerase (rotamase/peptidyl-prolyl cis-trans isomerase)	Protein folding
JYBH01000037	BPSS1156	SZ28_24520 (narI)	N/A	Deletion	N/A	N/A	Nitrate reductase (respiratory nitrate reductase subunit)	Respiratory nitrate reductase system narIJHG
JYBH01000037	BPSS1157	SZ28_24525 (narJ)	N/A	Deletion	N/A	N/A	Nitrate reductase (respiratory nitrate reductase subunit)	Respiratory nitrate reductase system narIJHG
JYBH01000037	BPSS1158	SZ28_24530 (narY/narH)	N/A	Deletion	N/A	N/A	Nitrate reductase (respiratory nitrate reductase subunit)	Respiratory nitrate reductase system narIJHG
JYBH01000037	BPSS1159	SZ28_24535 (narZ/narG)	N/A	Deletion	N/A	N/A	Nitrate reductase (respiratory nitrate reductase subunit)	Respiratory nitrate reductase system narIJHG
JYBH01000037	BPSS0285	SZ28_24540	N/A	Deletion	N/A	N/A	Hypothetical protein	Unknown
JYBH01000037	BPSS1160	SZ28_24545	N/A	Deletion (partial)	N/A	N/A	Histidine kinase	Sensor kinase; response regulator

## Sheet: MSHR5662vsMSHR5670 (CF9)
Location in MSHR5662 genome	Affected gene in K96243	Affected gene in MSHR5662	Nucleotide change	Mutation type	Amino acid change (length)	SNP/indel effect	Affected Protein(s)	Putative protein function(s)
JYBI01000001_44735	BPSL2079	SZ29_00225	AGC -> A	Indel	Ala540fs (740)	Frameshift; deleterious; late stop yields a 907aa product	4-alpha-glucanotransferase belongs to Type II 4alfa Gtase (amylomaltase)	Maltooligosaccharide utilisation; glycogen metabolism
JYBI01000001_205737	BPSS0975	SZ29_00850	T -> TG	Indel	Leu23fs (171)	Frameshift; deleterious; early stop yields 164aa product	Membrane protein	Unknown
JYBI01000001_209188	Intergenic	Intergenic	CG -> C	Indel	N/A	N/A	N/A	N/A
JYBI01000001_377178	BPSL2887	SZ29_01465 (pntAA)	AGC -> A	Indel	Ala358fs (371)	Frameshift; deleterious; late stop yields a 394aa product	Alanine dehydrogenase (NAD(P) transhydrogenase subunit alpha)	Pyridine nucleotide transhydrogenase activity; part of operon pntAA, pntAB and pntB
JYBI01000001_513721	BPSS1191	SZ29_02005	TGC -> T	Indel	Ala74fs (354)	Frameshift; deleterious; late stop yields a 521aa product	1-aminocyclopropane-1-carboxylate deaminase	Plant stimulant
JYBI01000001_653425	BPSS1272	SZ29_02470	GGC ->G	Indel	Ala529fs (597)	Frameshift; neutral; late stop yields a 616aa product	Acyl-CoA dehydrogenase	Fatty acid β-oxidation
JYBI01000001_697012	BPSS1299	SZ29_02635	AGC ->A	Indel	Ala295fs (334)	Frameshift; neutral; late stop yields a 361aa product	LysR family transcriptional regulator	Transcriptional regulation
JYBI01000002_255687	BPSS1580	SZ29_03965	AGC -> A	Indel	Ala984fs (1537)	Frameshift; deleterious; early stop yields 1012aa product	Cellulose biosynthesis protein BcsC	Cellulose export
JYBI01000002_265353	BPSS1584	SZ29_03995 (hipA)	CCG -> C	Indel	Ala449fs (450)	Frameshift; neutral; late stop yields a 617aa product	Toxin HipA	Regulatory protein
JYBI01000002_624115	BPSS1856	SZ29_05505	G -> GC	Indel	Ala357fs (358)	Frameshift; neutral; late stop yields a 526aa product	Aminoglycoside phosphotransferase	Aminoglycoside phosphorylation
JYBI01000002_704976	Intergenic	Intergenic	CCG -> C	Indel	N/A	N/A	N/A	N/A
JYBI01000002_785751	BPSS1984	SZ29_06220	CG -> C	Indel	Gly132fs (968)	Frameshift; deleterious; early stop yields 237aa product	GTPase	Virulence factor
JYBI01000002_840166	BPSS2021	SZ29_06460	ACG -> A	Indel	Ala459fs (473)	Frameshift; deleterious; late stop yields a 640aa product	Sphingosine-1-phosphate lyase	Virulence factor
JYBI01000002_965585	Intergenic	Intergenic	G -> GCC	Indel	N/A	N/A	N/A	N/A
JYBI01000002_1293563	BPSS0021	SZ29_08315	CTCGCCCGCCGCCCATACGTAGCCT -> C	Indel	Gly227_Glu234del (275)	In-frame deletion	FAD-binding protein	Electron transfer
JYBI01000003_41166	BPSL0926	SZ29_08765 (argD)	CCG -> C	Indel	Arg306fs (358)	Frameshift; deleterious; late stop yields a 471aa product	Acetylornithine aminotransferase	Arginine biosynthesis
JYBI01000003_203396	BPSL1037	SZ29_09560	C- >CG	Indel	Ala405fs (437)	Frameshift; deleterious; late stop yields a 481aa product	Histidine kinase	Two-component system sensor kinase
JYBI01000004_74049	BPSL1295	SZ29_10925	T -> TG	Indel	Ala144fs (311)	Frameshift; deleterious; late stop yields a 330aa product	Membrane protein (eamA superfamily)	Drug/metabolite transporter; nucleotide sugar transporter
JYBI01000004_132699	BPSL1341	SZ29_11215 (dnaQ/mutD)	A -> AG	Indel	N/A	Upstream gene modifier	DNA polymerase III subunit epsilon	DNA proofreading during replication
JYBI01000005_28571	BPSL1987	SZ29_11400	CG -> C	Indel	N/A	Upstream gene modifier	Response regulator SirA (also known as UvrY and YhhP)	Secondary metabolism and virulence
JYBI01000005_182366	Intergenic	Intergenic	G -> GCC	Indel	N/A	N/A	N/A	N/A
JYBI01000005_333831	BPSL1749	SZ29_12685	C -> CG	Indel	N/A	Upstream gene modifier	Glutathione S-transferase	Detoxification
JYBI01000005_361577	Intergenic	Intergenic	G -> GC	Indel	N/A	N/A	N/A	N/A
JYBI01000005_388818	Intergenic	Intergenic	GGC -> G	Indel	N/A	N/A	N/A	N/A
JYBI01000006_102083	Intergenic	Intergenic	G- > GGCGCCA	Indel	N/A	N/A	N/A	N/A
JYBI01000006_124178	Intergenic	Intergenic	GC -> GCC	Indel	N/A	N/A	N/A	N/A
JYBI01000006_291245	Intergenic	Intergenic	G -> GC	Indel	N/A	N/A	N/A	N/A
JYBI01000006_481813	Intergenic	Intergenic	T -> TC	Indel	N/A	N/A	N/A	N/A
JYBI01000006_548666	BPSL2252	SZ29_15770 (mutS/fdv)	G -> GC	Indel	Asn354fs (894)	Frameshift; deleterious; early stop yields 642aa product	DNA mismatch repair protein MutS	DNA mismatch repair
JYBI01000007_33035	BPSL0191	SZ29_16095	G -> GC	Indel	N/A	Upstream gene modifier	Exodeoxyribonuclease III	DNA repair
JYBI01000008_56308	Intergenic	Intergenic	TGGTTAGC- > T	Indel	N/A	N/A	N/A	N/A
JYBI01000008_208278	BPSL2518	SZ29_17180 (pheA)	CCG -> C	Indel	Arg360fs (360)	Frameshift; neutral; late stop yields a 387aa product	Chorismate mutase (chorismate mutase/prephenate dehydratase)	Phenylalanine and tyrosine production; virulence factor (macrophage binding)
JYBI01000008_586449	Intergenic	Intergenic	CCGCAA- > C	Indel	N/A	N/A	N/A	N/A
JYBI01000008_668465	BPSL2933	SZ29_19275	CCG- > C	Indel	Ala312fs (332)	Frameshift; neutral; late stop yields a 335aa product	Transcriptional regulator	Transcriptional regulation
JYBI01000010_8481	BPSL3085	SZ29_20105	GGC- > G	Indel	Ala88fs (298)	Frameshift; deleterious; late stop yields a 302aa product	SAM-dependent methyltransferase	Methylation of proteins, nucleic acids, lipids or small molecules
JYBI01000011_142599	Intergenic	Intergenic	TC -> T	Indel	N/A	N/A	N/A	N/A
JYBI01000011_431705	BPSL0239	SZ29_22995	AGC ->A	Indel	Arg259fs (282)	Frameshift; deleterious; late stop yields a 449aa product	Histidine kinase	Two-component signal transduction
JYBI01000011_477713	N/A	SZ29_23225	CCATCGA -> C	Indel	Asp59_Ile60del (79)	In-frame deletion; neutral	Hypothetical protein	Unknown
JYBI01000011_584812	BPSL0354	SZ29_23730	C -> CG	Indel	N/A	Upstream gene modifier	Hypothetical protein	Unknown
JYBI01000011_743169	BPSL0493	SZ29_24440	A- > AAT	Indel	N/A	Upstream gene modifier	AMP-binding protein	Catalytic activity
JYBI01000011_848924	BPSL0600	SZ29_24845	CG -> C	Indel	N/A	Upstream gene modifier	Bacteriocin biosynthesis protein with cyclodehydratase domain	Bacteriocin
JYBI01000011_958011	Intergenic	Intergenic	A -> AC	Indel	N/A	N/A	N/A	N/A
JYBI01000011_1023737	BPSL2566	SZ29_25560	AGG -> A	Indel	N/A	Upstream gene modifier	Oxidoreductase (deoxyribonucleotide triphosphate pyrophosphatase)	Electron movement
JYBI01000011_1104917	BPSL0832	SZ29_25910	AGC- > A	Indel	Ala66fs (232)	Frameshift; deleterious; late stop yields a 247aa product	Haloacid dehalogenase (HAD) family hydrolase	Hydrolysis of phosphorylated molecules
JYBI01000013_221861	Intergenic	Intergenic	TAAGCGGCGC- > T	Indel	N/A	N/A	N/A	N/A
JYBI01000013_342550	BPSS0320	SZ29_27600	CCG -> C	Indel	Ala222fs (239)	Frameshift; deleterious; late stop yields a 405aa product	GntR family transcriptional regulator	Transcriptional regulation
JYBI01000014_1233	Intergenic	Intergenic	T- >TC	Indel	N/A	N/A	N/A	N/A
JYBI01000015_50164	Intergenic	Intergenic	C - > CACCGACGAGC	Indel	N/A	N/A	N/A	N/A
JYBI01000015_86160	BPSS0460	SZ29_28320	GA -> G	Indel	Thr612fs (613)	Frameshift; deleterious; late stop yields a 648aa product	Chemotaxis protein	Chemotaxis
JYBI01000016_30949	Intergenic	Intergenic	C -> CG	Indel	N/A	N/A	N/A	N/A
JYBI01000017_146641	BPSS0114	SZ29_29425	C- > CG	Indel	Gly58fs (124)	Frameshift; deleterious; early stop yields 62aa product	Hypothetical protein	Unknown (part of T6SS-5)
JYBI01000018_34355	Intergenic	Intergenic	AG -> A	Indel	N/A	N/A	N/A	N/A
JYBI01000018_69873	Intergenic	Intergenic	C -> CG	Indel	N/A	N/A	N/A	N/A
JYBI01000019_128357	BPSS0902	SZ29_31180	G -> GC	Indel	Val546fs (557)	Frameshift; deleterious; late stop yields a 567aa product	Hypothetical protein	Unknown
JYBI01000001_96736	BPSL2046	SZ29_00425	A ->C	SNP	Asp530Ala (1111)	NS; deleterious	Type IV secretion protein Rhs	Virulence determinant
JYBI01000001_226854	BPSS0994	SZ29_00950	C -> T	SNP	N/A	Upstream gene modifier	Methyltransferase	Substrate methylation
JYBI01000001_494669	BPSS1174	SZ29_01920	T -> C	SNP	His445Arg (1534)	NS; neutral	Peptide synthetase	Peptide synthesis
JYBI01000002_325150	BPSS1632	SZ29_04260	G -> A	SNP	Ser2952Ser (6066)	S; silent	Peptide synthetase (non-ribosomal peptide synthetase)	Peptide synthesise
JYBI01000002_337884	Intergenic	Intergenic	A -> C	SNP	N/A	N/A	N/A	N/A
JYBI01000002_342378	Intergenic	Intergenic	C -> T	SNP	N/A	N/A	N/A	N/A
JYBI01000002_404728	Intergenic	Intergenic	T -> C	SNP	N/A	N/A	N/A	N/A
JYBI01000002_427950	BPSS1697	SZ29_04615 (trpA)	G -> A	SNP	Thr33Thr (271)	S; silent	Tryptophan synthase alpha chain	Tryptophan biosynthesis
JYBI01000002_572742	BPSS1810	SZ29_05250 (ilvE)	G -> A	SNP	Ser190Ser (314)	S; silent	Branched-chain amino acid aminotransferase	Amino acid synthesis
JYBI01000002_588872	BPSS1827	SZ29_05345	A -> T	SNP	Leu378Gln (491)	NS; neutral	Glucose-6-phosphate isomerase	Capsular Polysaccharide operon III (CPS 3) synthesis
JYBI01000002_638085	Intergenic	Intergenic	T -> C	SNP	N/A	N/A	N/A	N/A
JYBI01000002_74393	BPSS1439	SZ29_03215 (bbfA)	A -> G	SNP	Thr95Ala (229)	NS; deleterious	Burkholderia biofilm factor A	Biofilm formation
JYBI01000002_75202	BPSS1442	SZ29_03220	T -> C	SNP	Phe136Leu (384)	NS; deleterious	Hypothetical protein	Unknown
JYBI01000002_793715	Intergenic	Intergenic	T -> C	SNP	N/A	N/A	N/A	N/A
JYBI01000002_841076	BPSS2021	SZ29_06460	T -> C	SNP	Ala156Ala (473)	S; silent	Sphingosine-1-phosphate lyase	Virulence factor
JYBI01000002_887980	BPSS2054	SZ29_06630	A -> G	SNP	Gly1383Gly (1552)	S; silent	Type IV secretion protein Rhs	Virulence determinant
JYBI01000002_926471	N/A	SZ29_06765	T -> A	SNP	Thr193Ser (275)	NS; neutral	Transposase	Transposon mobility
JYBI01000002_955998	BPSS2110	SZ29_06870	T -> C	SNP	Thr476Ala (634)	NS; neutral	Membrane protein	Unknown
JYBI01000002_1037473	BPSS2173	SZ29_07225 (cstA)	G -> A	SNP	Thr480Thr (692)	S; silent	Carbon starvation protein A	Starvation response
JYBI01000002_1072584	BPSS2205	SZ29_07390	T -> C	SNP	Thr73Ala (512)	NS; neutral	Microcystin degradation protein MlrC	Degradation of cyanobacterial toxin microcystin LR
JYBI01000002_1085104	BPSS2212	SZ29_07435	T -> C	SNP	Tyr112Cys (373)	NS; deleterious	DNA-binding protein	DNA-binding protein
JYBI01000002_1288786	BPSS0016	SZ29_08290	A -> G	SNP	Cys335Arg (412)	NS; deleterious	Phospholipase	Lipid metabolism
JYBI01000002_1312533	BPSS0039	SZ29_08415 (ptr1)	A -> G	SNP	Trp116Arg (267)	NS; deleterious	Pteridine reductase I	Folate biosynthesis (pterin salvage); sulfamethoxazole resistance
JYBI01000003_50333	BPSL0936	SZ29_08815	A -> G	SNP	Cys207Arg (298)	NS; deleterious	Dihydrodipicolinate synthase	Lysine biosynthesis
JYBI01000003_16517	BPSL0903	SZ29_08640	A -> G	SNP	Val77Ala (148)	NS; deleterious	Deoxyuridine 5'-triphosphate nucleotidohydrolase DnaS	Prevention of uracil incorporation into DNA
JYBI01000003_209185	Intergenic	Intergenic	A -> G	SNP	N/A	N/A	N/A	N/A
JYBI01000004_90094	BPSS2342	SZ29_11005	G -> T	SNP	Arg265Arg (466)	S; silent	Diguanylate cyclase	Formation of second messenger cyclic-di-GMP
JYBI01000005_83386	BPSL1945	SZ29_11640 (thrS)	C -> T	SNP	Leu593Leu (635)	S; silent	Threonyl-tRNA synthetase	Protein synthesis
JYBI01000005_239942	BPSL1807	SZ29_12375	A -> G	SNP	Gly42Gly (247)	S; silent	Polar amino acid ABC transporter permease	Amino acid transport
JYBI01000006_4705	BPSL1628	SZ29_13240	G -> A	SNP	Arg603Cys (833)	NS; deleterious	Fimbrial protein	Pilin formation
JYBI01000006_124338	BPSL1526	SZ29_13790 (kup/trkD)	A -> G	SNP	Met603Thr (630)	NS; deleterious	Potassium transporter Kup	Potassium transport
JYBI01000006_321108	BPSL2126	SZ29_14725	T -> C	SNP	Leu310Pro (406)	NS; deleterious	Membrane protein	Unknown
JYBI01000006_395118	BPSL2180	SZ29_15035	A -> G	SNP	Thr74Ala (435)	NS; neutral	Major facilitator transporter (lysophospholipid transporter LplT)	Lysophospholipid transport
JYBI01000006_401632	Intergenic	Intergenic	C -> T	SNP	N/A	N/A	N/A	N/A
JYBI01000006_520914	BPSL0150	SZ29_15600	G -> A	SNP	Ala215Val (389)	NS; neutral	Tail protein	Bacteriophage protein
JYBI01000008_183424	BPSS0214	SZ29_17060	T -> C	SNP	N/A	Upstream gene modifier	Radical SAM protein (heme/metallo cofactor biosynthesis-like protein)	S-adenosyl methionine (SAM) cleavage
JYBI01000008_211996	BPSL2521	SZ29_17195 (gyrA)	T -> C	SNP	Ser650Ser (866)	S; silent	DNA gyrase subunit A	DNA replication
JYBI01000008_260711	BPSL2556	SZ29_17390	A -> G	SNP	Val45Ala (381)	NS; deleterious	DNA polymerase/helicase	Part of DNA polymerase III holoenzyme
JYBI01000008_413857	BPSL2715	SZ29_18140	T -> C	SNP	Tyr169Cys (615)	NS; deleterious	Peptidase S1	Protelysis of proteins and peptides
JYBI01000008_539620	BPSL2823	SZ29_18690	T -> C	SNP	Val138Ala (227)	NS; deleterious	Deoxyadenosine kinase	Deoxyribonucleoside salvage
JYBI01000008_593400	BPSL2866	SZ29_18910 (oxyR)	C -> T	SNP	N/A	Upstream gene modifier	LysR family transcriptional regulator (oxidative stress regulatory protein)	Transcriptional regulation
JYBI01000008_770258	BPSL3027	SZ29_19755 (murD)	T -> C	SNP	Asp465Gly (504)	NS; deleterious	UDP-N-acetylmuramoylalanine--D-glutamate ligase	Peptidoglycan synthesis
JYBI01000010_16065	Intergenic	Intergenic	C ->T	SNP	N/A	N/A	N/A	N/A
JYBI01000010_192871	BPSL3221	SZ29_20980 (rpoB)	C -> T	SNP	Gly913Glu (1368)	NS; deleterious	DNA-directed RNA polymerase subunit β	RNA synthesis
JYBI01000011_275029	BPSS0868	SZ29_22260 (feaB/feaA/maoB)	A -> G	SNP	Leu320Pro (501)	NS; deleterious	Phenylacetaldehyde dehydrogenase	2-phenylethylamine catabolism
JYBI01000011_346932	BPSL0116	SZ29_22595	A -> G	SNP	Met235Thr (338)	NS; deleterious	3-phosphoglycerate dehydrogenase (D-isomer specific 2-hydroxyacid dehydrogenase)	Branched-chain amino acid catabolism
JYBI01000011_44435	BPSL3280	SZ29_21235	T -> C	SNP	Asp213Gly (396)	NS; deleterious	Cation diffusion facilitator family transporter	Cation transport
JYBI01000011_54614	BPSL3288	SZ29_21275 (metF)	A > C	SNP	Gln28Pro (276)	NS; deleterious	5,10-methylenetetrahydrofolate reductase	Folate synthesis
JYBI01000011_572281	Intergenic	Intergenic	G -> A	SNP	N/A	N/A	N/A	N/A
JYBI01000011_1039265	BPSL0774	SZ29_25620	C -> T	SNP	Gly446Ser (518)	NS; deleterious	Histidine kinase	Two-component sensor kinase transcriptional regulatory protein
JYBI01000013_244014	BPSS0263	SZ29_27245	T -> C	SNP	N/A	Upstream gene modifier	Hypothetical protein	Unknown
JYBI01000013_289411	BPSS0293	SZ29_27455 (bpeF)	A -> G	SNP	Asp755Gly (1061)	NS; deleterious	RND transporter (multidrug-efflux transporter protein)	Trimethoprim resistance
JYBI01000014_1212	Intergenic	Intergenic	A -> C	SNP	N/A	N/A	N/A	N/A
JYBI01000014_1245	Intergenic	Intergenic	G -> A	SNP	N/A	N/A	N/A	N/A
JYBI01000015_91322	BPSS0464	SZ29_28340 (potI)	T -> C	SNP	Ala176Ala (309)	S; silent	Spermidine/putrescine ABC transporter permease	Spermidine transport
JYBI01000016_77924	BPSS0523	SZ29_28675	G -> A	SNP	Gly312Ser (763)	NS; neutral	Type VI secretion system secreted protein VgrG	Virulence determinant (T6SS-2)
JYBI01000016_77926	BPSS0523	SZ29_28675	G -> C	SNP	Gly312Ser (763)	NS; neutral	Type VI secretion system secreted protein VgrG	Virulence determinant (T6SS-2)
JYBI01000016_80623	BPSS0523	SZ29_28680	C -> T	SNP	His392His (762)	S; silent	Type VI secretion system secreted protein VgrG	Virulence determinant (T6SS-2)
JYBI01000002	BPSS1632	SZ29_04260	N/A	Deletion (partial)	N/A	N/A	Peptide synthetase	Peptide synthesis

## Sheet: MSHR8441vsMSHR8442 (CF11)
Location in MSHR8441 genome	Affected gene in K96243	Affected gene in MSHR8441	Nucleotide change	Mutation type	Amino acid change (length)	SNP/indel effect	Affected Protein(s)	Putative protein function(s)
JYBK01000003_122153	BPSL0521	SZ31_02790 (prs/prsA)	C -> T	SNP	Met207Ile (318)	NS; deleterious	Ribose-phosphate pyrophosphokinase	Purine salvage pathway for de novo synthesis of purines
JYBK01000004_201405	BPSL0734	SZ31_03730	A -> G	SNP	N/A	Upstream gene modifier	Chemotaxis protein CheY	Two component system response regulator
JYBK01000010_24424	BPSL1546	SZ31_06580	A -> C	SNP	Leu213Arg (231)	NS; neutral	ABC transporter ATP-binding protein	Potential transporter/secreter of Burkholderia lethal Factor 1 (BPSL1549)
JYBK01000014_56236	BPSL2440	SZ31_11370 (fabG)	T -> C	SNP	Thr13Ala (249)	NS; deleterious	3-ketoacyl-ACP reductase	Fatty acid biosynthesis
JYBK01000014_56788	BPSL2441	SZ31_11375 (fabD/tfpA)	T -> C	SNP	Ala156Ala (310)	S; silent	ACP S-malonyltransferase	Fatty acid biosynthesis
JYBK01000014_710565	BPSL3021	SZ31_14420 (ftsA)	G -> A	SNP	Leu12Phe (410)	NS; deleterious	Cell division protein FtsA	Cell division
JYBK01000014_857983	BPSL1119	SZ31_15125	A -> G	SNP	Phe196Ser (360)	NS; deleterious	Glycosyltransferase family 1	LPS biosynthesis
JYBK01000017_40189	Intergenic	Intergenic	T -> G	SNP	N/A	N/A	N/A	N/A
JYBK01000003_145253	BPSL0545	SZ31_02910 (uvrA)	GGCCGAGGCGGATGTA -> G	Indel	Tyr831_Gly835del (955)	In-frame deletion; deleterious	Excinuclease ABC subunit A	Nucleotide excision repair system; damaged DNA recognition; repair of the lagging DNA strand during replication
JYBK01000014_470682	BPSL2809	SZ31_13335 (wcbA/kpsC)	C -> CG	Indel	Ala434fs (578)	Frameshift; deleterious; early stop yields 508aa product	Capsular biosynthesis protein	Capsular Polysaccharide I production; critical virulence factor in B. pseudomallei
JYBK01000014_844985	BPSL1130	SZ31_15070	GCGCGAAGCGCTCGACGAGTTGCCGGTGGCGCT -> G	Indel	Glu176fs (297)	Frameshift; deleterious; early stop yields 287aa product	RNA polymerase σ70 (RpoD)	Transcriptional regulator
JYBK01000017_108110	Intergenic	Intergenic	TGCCGGTC -> T	Indel	N/A	N/A	N/A	N/A
JYBK01000025_209120	Intergenic	Intergenic	C -> CGCATTCGCT	Indel	N/A	N/A	N/A	N/A
JYBK01000034_133376	Intergenic	Intergenic	C -> CGGCTTT	Indel	N/A	N/A	N/A	N/A
JYBK01000025	BPSS0934 (partial)	SZ31_21705	N/A	Duplication*	N/A	N/A	Nuclease	Nucleic acid bond cleavage
JYBK01000025	BPSS0935	SZ31_21710	N/A	Duplication*	N/A	N/A	Histidine kinase	Two-component signal transduction
JYBK01000025	BPSS0936	SZ31_21715	N/A	Duplication*	N/A	N/A	FAD-dependent oxidoreductase	Electron movement
JYBK01000025	BPSS0937	SZ31_21720	N/A	Duplication*	N/A	N/A	Potassium transporter TrkA	Potassium transport
JYBK01000025	BPSS0938	SZ31_21725	N/A	Duplication*	N/A	N/A	α/β hydrolase	Unknown
JYBK01000025	BPSS0939	SZ31_21730	N/A	Duplication*	N/A	N/A	4-carboxymuconolactone decarboxylase	Benzoate degradation
JYBK01000025	BPSS0940	SZ31_21735	N/A	Duplication*	N/A	N/A	Ornithine cyclodeaminase	Catalysis of L-proline from L-ornithine
JYBK01000025	BPSS0941	SZ31_21740	N/A	Duplication*	N/A	N/A	Esterase	Splitting of esters into an alcohol and an acid
JYBK01000025	BPSS0942	SZ31_21745	N/A	Duplication*	N/A	N/A	Hypothetical transmembrane protein	Unknown
JYBK01000025	BPSS0943	SZ31_21750	N/A	Duplication*	N/A	N/A	Porin protein	Porin
JYBK01000025	BPSS0944	SZ31_21755	N/A	Duplication*	N/A	N/A	LysR family transcriptional regulator	Transcriptional regulation
JYBK01000025	BPSS0945	SZ31_21760	N/A	Duplication*	N/A	N/A	Peptidase	Peptide bond hydrolysis
JYBK01000025	BPSS0946	SZ31_21765	N/A	Duplication*	N/A	N/A	β lactamase PenA	β-Lactam resistance
JYBK01000025	N/A	SZ31_21770	N/A	Duplication*	N/A	N/A	Hypothetical protein	Unknown
JYBK01000025	N/A	SZ31_21775	N/A	Duplication*	N/A	N/A	Hypothetical protein	Unknown
JYBK01000025	BPSS0948	SZ31_21780	N/A	Duplication*	N/A	N/A	LysR family transcriptional regulator	Transcriptional regulation
JYBK01000025	BPSS0949	SZ31_21785	N/A	Duplication*	N/A	N/A	Hypothetical protein	Unknown
JYBK01000025	BPSS0950	SZ31_21790	N/A	Duplication*	N/A	N/A	ABC transporter ATP-binding protein	Transport
JYBK01000025	BPSS0951	SZ31_21795	N/A	Duplication*	N/A	N/A	ABC transporter ATP-binding protein	Transport
JYBK01000025	BPSS0952	SZ31_21800	N/A	Duplication*	N/A	N/A	D-ala-D-ala transporter subunit	D-ala-D-ala transport
JYBK01000025	BPSS0953	SZ31_21805	N/A	Duplication*	N/A	N/A	Peptide ABC transporter permease	Transport
JYBK01000025	BPSS0954	SZ31_21810	N/A	Duplication*	N/A	N/A	ABC transporter substrate-binding protein	Transport
JYBK01000025	BPSS0955	SZ31_21815	N/A	Duplication*	N/A	N/A	D-alanyl-D-alanine dipeptidase	Degradation of D-ala-D-ala into two moeities
JYBK01000025	BPSS0956	SZ31_21820	N/A	Duplication*	N/A	N/A	RpiR family transcriptional regulator	Transcriptional regulation
JYBK01000025	N/A	SZ31_21825	N/A	Duplication*	N/A	N/A	Hypothetical protein	Unknown
JYBK01000025	N/A	SZ31_21830	N/A	Duplication*	N/A	N/A	Hypothetical protein	Unknown
JYBK01000025	BPSS0957	SZ31_21835	N/A	Duplication*	N/A	N/A	Hypothetical protein	Unknown
JYBK01000025	BPSS0958	SZ31_21840	N/A	Duplication*	N/A	N/A	Type IV secretion protein Rhs	Growth inhibiting toxin/immunity and multicellular behaviour
JYBK01000025	BPSS0959	SZ31_21845	N/A	Duplication*	N/A	N/A	Hypothetical protein	Unknown
JYBK01000025	BPSS0960	SZ31_21850	N/A	Duplication*	N/A	N/A	Type IV secretion protein Rhs	Growth inhibiting toxin/immunity and multicellular behaviour
JYBK01000025	BPSS0961	SZ31_21855	N/A	Duplication*	N/A	N/A	Hypothetical protein	Unknown
JYBK01000025	BPSS0962 (partial)	SZ31_21860	N/A	Duplication*	N/A	N/A	Burkholderia classical autotransporter A BcaA	Invasin; required for invasion and plaque formation in epithelial cells
*2X duplication in MSHR8442; 10X duplication in MSHR8441
