# Supplementary material for: Within-Host Evolution of Burkholderia pseudomallei during Chronic Infection of Seven Australasian Cystic Fibrosis Patients
Source: mBio. 2017 Apr 11;8(2):e00356-17. doi: 10.1128/mBio.00356-17 (PMC5388805; doi:10.1128/mBio.00356-17)
Supplement: TABLE S4 [file mbo002173266st4.xlsx]

## Sheet: Table S4. Viberg et al. 2017
Table S4. Color block of SNP and indel mutations across all CF9 isolates.
Location in MSHR5662 genome	Affected gene in K96243	Affected gene in MSHR5662	Nucleotide change	Mutation type	Amino acid change (length)	SNP/indel effect	Protein	Putative protein function(s)	MSHR5662	MSHR5665	MSHR5666	MSHR5667	MSHR5669	MSHR5670
JYBI01000001_119778	BPSL2027	SZ29_00530	746 G -> GG	Indel	Val250fs (803)	Frameshift	Fimbrial assembly protein	Fimbrial biosynthesis	WT	WT	WT	WT		WT
JYBI01000001_169100	BPSS0954	SZ29_00725	755 T -> G	SNP	Leu252Arg (533)	Non-synonymous	ABC transporter substrate-binding protein	Transport	WT	WT	WT		WT	WT
JYBI01000001_170178	BPSS0955	SZ29_00730	404 A -> G	SNP	Asp135Gly (189)	Non-synonymous	D-alanyl-D-alanine dipeptidase	D-ala-D-ala degradation	WT	WT	WT	WT		WT
JYBI01000001_20082	N/A	Intergenic	CGG -> CG or C	Indel	N/A	N/A	N/A	N/A	WT					WT
JYBI01000001_205737	BPSS0975	SZ29_00850	66 G -> GG	Indel	Leu23fs (171)	Frameshift	Membrane protein	Unknown	WT		WT
JYBI01000001_209188	N/A	Intergenic	CG -> C	Indel	N/A	N/A	N/A	N/A	WT		WT
JYBI01000001_226854	BPSS0994	SZ29_00950	-39 G -> A	SNP	N/A	Upstream gene modifier	Methyltransferase	Methylation	WT	WT	WT	WT	WT
JYBI01000001_272299	BPSS1008	SZ29_01030	124 C -> T	SNP	Gln42* (5050)	Stop gained	Polyketide synthase	Secondary metabolism	WT	WT	WT		WT	WT
JYBI01000001_27271	BPSL1380	SZ29_00140	1324 G -> A	SNP	Val442Met (541)	Non-synonymous	AMP-dependent synthetase	Fatty acid biosynthesis	WT	WT		WT	WT	WT
JYBI01000001_282398	BPSS1008	SZ29_01030	10223 A -> G	SNP	Asp3408Gly (5050)	Non-synonymous	Polyketide synthase	Secondary metabolism	WT	WT		WT	WT	WT
JYBI01000001_310508	BPSS1024	SZ29_01115	816 G -> A	SNP	Pro272Pro (328)	Synonymous	Hypothetical protein	Unknown	WT	WT	WT	WT		WT
JYBI01000001_360258	BPSL0163	SZ29_01370	464 G -> C	SNP	Gly155Ala (270)	Non-synonymous	Peptidoglycan-binding protein	Peptidoglycan synthesis; cell wall formation	WT	WT		WT	WT	WT
JYBI01000001_375003	BPSL0145	SZ29_01455	226 A -> G	SNP	Thr76Ala (141)	Non-synonymous	Oxidoreductase	Electron movement	WT	WT	WT	WT		WT
JYBI01000001_377178	BPSL2887	SZ29_01465 (pntAA)	1074 AGC -> A	Indel	Ala358fs (371)	Frameshift	Alanine dehydrogenase (NAD(P) transhydrogenase subunit alpha)	Pyridine nucleotide transhydrogenase activity, part of operon pntAA, pntAB and pntB	WT	WT	WT	WT	WT
JYBI01000001_383147	BPSS1095	SZ29_01490	1063 A -> G	SNP	Thr355Ala (615)	Non-synonymous	Molecular chaperone DnaK	Irreversible aggregation protection	WT	WT	WT		WT	WT
JYBI01000001_383615	BPSS1095	SZ29_01490	1531 A -> G	SNP	Thr511Ala (615)	Non-synonymous	Molecular chaperone DnaK	Irreversible aggregation protection	WT	WT		WT	WT	WT
JYBI01000001_388552	N/A	Intergenic	C -> T	SNP	N/A	N/A	N/A	N/A	WT	WT	WT	WT		WT
JYBI01000001_44735	BPSL2079	SZ29_00225	1620 AGC -> A	Indel	Ala540fs (740)	Frameshift	4-alpha-glucanotransferase belongs to Type II 4alfa Gtase (amylomaltase)	Maltooligosaccharide utilisation; glycogen metabolism	WT			WT
JYBI01000001_465569	BPSS1160	SZ29_01840	1631 C -> T	SNP	Pro544Leu (680)	Non-synonymous	Histidine kinase	Two-component signal transduction	WT	WT	WT		WT	WT
JYBI01000001_494669	BPSS1174	SZ29_01920	1334 A -> G	SNP	His445Arg (1534)	Non-synonymous	Peptide synthetase	Peptide synthesis	WT	WT	WT	WT	WT
JYBI01000001_513721	BPSS1191	SZ29_02005	222 TGC -> T	Indel	Ala74fs (354)	Frameshift	1-aminocyclopropane-1-carboxylate deaminase	Plant stimulant	WT	WT	WT	WT	WT
JYBI01000001_53106	BPSL2075	SZ29_00245	2948 T -> C	SNP	Val983Ala (1131)	Non-synonymous	α-amylase	Trehalose biosynthesis	WT			WT		WT
JYBI01000001_543300	BPSS1204	SZ29_02075	2129 T -> C	SNP	Leu710Pro (748)	Non-synonymous	TonB-dependent receptor	Outer membrane transport	WT			WT		WT
JYBI01000001_563160	BPSS1219	SZ29_02150	509 G -> A	SNP	Gly170Asp (594)	Non-synonymous	Penicillin-binding protein 3	β-lactam resistance; cell well formation	WT	WT	WT		WT	WT
JYBI01000001_604895	N/A	Intergenic	G -> GC	Indel	N/A	N/A	N/A	N/A	WT	WT	WT	WT		WT
JYBI01000001_61988	N/A	Intergenic	TGGCCG -> T	Indel	N/A	N/A	N/A	N/A	WT	WT		WT	WT	WT
JYBI01000001_63785	N/A	Intergenic	GT -> G	Indel	N/A	N/A	N/A	N/A	WT	WT	WT	WT		WT
JYBI01000001_653425	BPSS1272	SZ29_02470	1585 GGC -> G	Indel	Ala529fs (597)	Frameshift	Acyl-CoA dehydrogenase	Fatty acid β-oxidation	WT
JYBI01000001_697012	BPSS1299	SZ29_02635	885 AGC -> A	Indel	Ala295fs (334)	Frameshift	LysR family transcriptional regulator	Transcriptional regulation	WT
JYBI01000001_722549	BPSS1317	SZ29_02735	-58 G -> GA	Indel	N/A	Upstream gene modifier	Alanyl-tRNA synthetase	Protein biosynthesis	WT	WT	WT	WT		WT
JYBI01000001_724555	BPSS1318	SZ29_02740	14 C -> T	SNP	Thr5Ile (497)	Non-synonymous	Glycolate oxidase	Respiration	WT	WT	WT	WT		WT
JYBI01000001_96736	BPSL2046	SZ29_00425	1589 A -> C	SNP	Asp530Ala (1111)	Non-synonymous	Type IV secretion protein Rhs	Growth-inhibiting toxin/immunity and multicellular behaviour	WT	WT	WT	WT	WT
JYBI01000002_1037473	BPSS2173	SZ29_07225 (cstA)	1440 C -> T	SNP	Thr480Thr (692)	Synonymous	Carbon starvation protein A	Starvation response	WT	WT	WT	WT	WT
JYBI01000002_105205	BPSS1463	SZ29_03340	-73 G -> GC	Indel	N/A	Upstream gene modifier	Tat pathway signal protein	Protein transport	WT	WT	WT	WT		WT
JYBI01000002_106900	BPSS1464	SZ29_03345	1133 T -> C	SNP	Val378Ala (734)	Non-synonymous	NADPH flavoprotein	Electron transport	WT	WT	WT		WT	WT
JYBI01000002_1072584	BPSS2205	SZ29_07390	217 A -> G	SNP	Thr73Ala (512)	Non-synonymous	Microcystin degradation protein MlrC	Cyanobacterial toxin microcystin LR degradation	WT			WT
JYBI01000002_1085104	BPSS2212	SZ29_07435	335 A -> G	SNP	Tyr112Cys (373)	Non-synonymous	DNA-binding protein	DNA-binding protein	WT			WT
JYBI01000002_1103416	N/A	Intergenic	G -> GC	Indel	N/A	N/A	N/A	N/A	WT	WT	WT	WT		WT
JYBI01000002_1147162	AQ15_RS06975	SZ29_07740	319 A -> G	SNP	Thr107Ala (166)	Non-synonymous	Hypothetical protein	Unknown	WT	WT		WT	WT	WT
JYBI01000002_1169415	BPSS2283	SZ29_07820	30 G -> A	SNP	Arg10Arg (603)	Synonymous	Aminoglycoside phosphotransferase	Aminoglycoside phosphorylation	WT	WT	WT		WT	WT
JYBI01000002_1177634	N/A	Intergenic	G -> GC	Indel	N/A	N/A	N/A	N/A	WT	WT		WT	WT	WT
JYBI01000002_1236305	BPSS2328	SZ29_08080	5831 TGC -> T	Indel	Arg1944fs (2274)	Frameshift	Beta keto-acyl synthase	Fatty acid biosynthesis	WT		WT	WT	WT	WT
JYBI01000002_1242916	N/A	SZ29_08085	951 C -> T	SNP	Leu317Leu (541)	Synonymous	Acyl transferase	Fatty acid biosynthesis	WT	WT	WT	WT		WT
JYBI01000002_124698	BPSS1477	SZ29_03415	-23 G -> GC	Indel	N/A	Upstream gene modifier	GntR family transcriptional regulator	Transcriptional regulation	WT	WT	WT		WT	WT
JYBI01000002_1251979	BPSS2335	SZ29_08115 (glnQ)	102 GACC -> G	Indel	Val35del (242)	In-frame deletion (1 residue)	Glutamine ABC transporter ATP-binding protein	Glutamine transport	WT	WT	WT		WT	WT
JYBI01000002_1288786	BPSS0016	SZ29_08290	1003 T -> C	SNP	Cys335Arg (412)	Non-synonymous	Phospholipase	Cell membrane interaction	WT			WT
JYBI01000002_1293563	BPSS0021	SZ29_08315	678 CTCGCCCGCCGCCCATACGTAGCCT -> C	Indel	Gly227_Glu234del (275)	In-frame deletion (8 residues)	FAD-binding protein	Electron transfer	WT
JYBI01000002_1312533	BPSS0039	SZ29_08415 (ptr1)	346 T -> C	SNP	Trp116Arg (267)	Non-synonymous	Pteridine reductase I	Folate biosynthesis (pterin salvage way)	WT			WT
JYBI01000002_143787	N/A	SZ29_03505	-66 G ->GC	Indel	N/A	Upstream gene modifier	Lipoprotein	Cell membrane component	WT	WT	WT		WT	WT
JYBI01000002_17007	BPSS1388	SZ29_02950	-96 A -> G	SNP	N/A	Upstream gene modifier	Type III effector HrpK	T3SS effector	WT	WT	WT		WT	WT
JYBI01000002_188760	BPSS1528	SZ29_03685	2445 T -> C	SNP	Gly815Gly (877)	Synonymous	Hypothetical protein	Unknown	WT	WT	WT	WT		WT
JYBI01000002_188761	BPSS1528	SZ29_03685	2444 G -> C	SNP	Gly815Ala (877)	Non-synonymous	Hypothetical protein	Unknown	WT	WT	WT	WT		WT
JYBI01000002_253233	BPSS1579	SZ29_03960	782 CCG -> C	Indel	Ala261fs (752)	Frameshift	Cellulose biosynthesis protein BcsE	Cellulose biosynthesis	WT	WT	WT		WT	WT
JYBI01000002_255687	BPSS1580	SZ29_03965	2952 AGC -> A	Indel	Ala984fs (1537)	Frameshift	Cellulose biosynthesis protein BcsC	Cellulose biosynthesis	WT	WT	WT	WT	WT
JYBI01000002_265353	BPSS1584	SZ29_03995 (hipA)	1347 CCG -> C	Indel	Ala449fs (450)	Frameshift	Toxin HipA	Regulatory protein	WT
JYBI01000002_281679	BPSS1598	SZ29_04085	350 C -> T	SNP	Pro117Leu (166)	Non-synonymous	Pilus assembly protein PilP	Pilus formation	WT	WT	WT	WT		WT
JYBI01000002_325150	BPSS1632	SZ29_04260	8856 C -> T	SNP	Ser2952Ser (6066)	Synonymous	Peptide synthetase (non-ribosomal peptide synthetase)	Peptide synthesis	WT	WT	WT	WT	WT
JYBI01000002_332323	BPSS1632	SZ29_04260	1683 T -> C	SNP	Cys561Cys (6066)	Synonymous	Peptide synthetase	Peptide synthesis	WT	WT	WT	WT		WT
JYBI01000002_332326	BPSS1632	SZ29_04260	1680 A -> G	SNP	Gln560Gln (6066)	Synonymous	Peptide synthetase	Peptide synthesis	WT	WT	WT	WT		WT
JYBI01000002_326184-329781	BPSS1632	SZ29_04260	N/A	Deletion (partial)	N/A	N/A	Peptide synthetase	Peptide synthesis	WT
JYBI01000002_337884	N/A	Intergenic	A -> C	SNP	N/A	N/A	N/A	N/A	WT	WT	WT	WT	WT
JYBI01000002_340451	N/A	Intergenic	C -> T	SNP	N/A	N/A	N/A	N/A	WT	WT	WT		WT	WT
JYBI01000002_342378	N/A	Intergenic	C -> T	SNP	N/A	N/A	N/A	N/A	WT	WT	WT	WT	WT
JYBI01000002_404728	N/A	Intergenic	T -> C	SNP	N/A	N/A	N/A	N/A	WT	WT	WT	WT	WT
JYBI01000002_427950	BPSS1697	SZ29_04615 (trpA)	99 C -> T	SNP	Thr33Thr (271)	Synonymous	Tryptophan synthase alpha chain	Tryptophan biosynthesis	WT
JYBI01000002_482475	BPSS1738	SZ29_04845	610 A -> G	SNP	Thr204Ala (366)	Non-synonymous	Spermidine/putrescine ABC transporter ATPase	Spermidine/putrescine transport	WT	WT	WT	WT		WT
JYBI01000002_510340	BPSS1755	SZ29_04955	2008 T -> C	SNP	Ser670Pro (680)	Non-synonymous	RNA polymerase sigma factor RpoD	Initiation of RNA synthesis	WT	WT		WT	WT	WT
JYBI01000002_510354	BPSS1755	SZ29_04955	1994 G -> A	SNP	Arg665His (680)	Non-synonymous	RNA polymerase sigma factor RpoD	Initiation of RNA synthesis	WT	WT	WT	WT		WT
JYBI01000002_511533	BPSS1755	SZ29_04955	815 A -> G	SNP	Asn272Ser (680)	Non-synonymous	RNA polymerase sigma factor RpoD	Initiation of RNA synthesis	WT	WT	WT	WT		WT
JYBI01000002_531566	BPSS1770	SZ29_05040 (polA)	1644 C -> T	SNP	Ser548Ser (923)	Synonymous	DNA polymerase I	DNA replication	WT	WT	WT		WT	WT
JYBI01000002_572742	BPSS1810	SZ29_05250 (ilvE)	570 C -> T	SNP	Ser190Ser (314)	Synonymous	Branched-chain amino acid aminotransferase	Branched-chain amino acid synthesis	WT	WT	WT	WT	WT
JYBI01000002_588872	BPSS1827	SZ29_05345	1133 T -> A	SNP	Leu378Gln (491)	Non-synonymous	Glucose-6-phosphate isomerase	Capsular polysaccharide biosynthesis	WT	WT	WT	WT	WT
JYBI01000002_617232	BPSS1850	SZ29_05460	630 C -> T	SNP	Gly210Gly (682)	Synonymous	TonB-dependent receptor	Outer membrane transport	WT	WT		WT	WT	WT
JYBI01000002_624115	BPSS1856	SZ29_05505	1067 G -> GC	Indel	Ala357fs (358)	Frameshift	Aminoglycoside phosphotransferase	Aminoglycoside phosphorylation	WT
JYBI01000002_704976	N/A	Intergenic	CCG -> C	Indel	N/A	N/A	N/A	N/A	WT			WT
JYBI01000002_713867	BPSS1929	SZ29_05915	2012 T -> C	SNP	Val671Ala (779)	Non-synonymous	ABC transporter	Outer membrane transport	WT	WT	WT	WT		WT
JYBI01000002_74393	BPSS1439	SZ29_03215 (bbfA)	283 A -> G	SNP	Thr95Ala (229)	Non-synonymous	Burkholderia biofilm factor A	Trimeric autotransporter involved in biofilm formation	WT
JYBI01000002_75202	BPSS1442	SZ29_03220	406 T -> C	SNP	Phe136Leu (384)	Non-synonymous	Hypothetical protein	Part of the bbfA operon	WT
JYBI01000002_755418	BPSS1963	SZ29_06095	-77 GGC -> G	Indel	N/A	Upstream gene modifier	Nucleoside transporter	Transport of nucleosides	WT			WT		WT
JYBI01000002_760953	BPSS1969	SZ29_06135	36 CCG -> C	Indel	Ala12fs (532)	Frameshift	FAD-containing monooxygenase EthA	Oxidation of cytotoxic species	WT	WT	WT			WT
JYBI01000002_768861	BPSS1973	SZ29_06160	1554 G -> A	SNP	Ala518Ala (644)	Synonymous	Peptidase S53	Protelysis of proteins and peptides	WT	WT	WT	WT		WT
JYBI01000002_785751	BPSS1984	SZ29_06220	396 CG -> C	Indel	Gly132fs (968)	Frameshift	GTPase	Potential virulence factor	WT	WT	WT	WT	WT
JYBI01000002_793715	N/A	Intergenic	T -> C	SNP	N/A	N/A	N/A	N/A	WT
JYBI01000002_797976	BPSS1993	SZ29_06270 (mprA)	1361 C -> T	SNP	Ala454Val (502)	Non-synonymous	Peptidase	Protein/peptide proteolysis	WT	WT	WT		WT	WT
JYBI01000002_821354	BPSS2007	SZ29_06370	482 A -> AC	Indel	Glu162fs (388)	Frameshift	Hypothetical protein	Unknown	WT	WT	WT		WT	WT
JYBI01000002_840166	BPSS2021	SZ29_06460	1376 ACG -> A	Indel	Ala459fs (473)	Frameshift	Sphingosine-1-phosphate lyase	Sphingosine-1-phosphate degradation; putative virulence factor	WT	WT	WT	WT	WT
JYBI01000002_841076	BPSS2021	SZ29_06460	468 A -> G	SNP	Ala156Ala (473)	Synonymous	Sphingosine-1-phosphate lyase	Sphingosine-1-phosphate degradation; putative virulence factor	WT	WT	WT	WT	WT
JYBI01000002_841137-845914	BPSS2021	SZ29_04660	N/A	Deletion (partial)	N/A	N/A	Sphingosine-1-phosphate lyase	Sphingosine-1-phosphate degradation; putative virulence factor	WT
	BPSS2022	SZ29_04665	N/A	Deletion	N/A	N/A	membrane protein	Adhesin; virulence factor	WT
	BPSS2023	SZ29_04670	N/A	Deletion	N/A	N/A	Hypothetical protein	Unknown	WT
	BPSS2024	SZ29_04675	N/A	Deletion	N/A	N/A	Alanine acetyltransferase	NADH regeneration from NAD	WT
	BPSS2025	SZ29_04680	N/A	Deletion (partial)	N/A	N/A	Sphingosine-1-phosphate lyase	Sphingosine-1-phosphate degradation; putative virulence factor	WT
JYBI01000002_862945	BPSS2037	SZ29_06540	575 T -> C	SNP	Val192Ala (344)	Non-synonymous	Fatty acid desaturase	Conversion between saturated to unsaturated fatty acids	WT	WT	WT	WT		WT
JYBI01000002_887980	BPSS2054	SZ29_06630	4149 T -> C	SNP	Gly1383Gly (1552)	Synonymous	Type IV secretion protein Rhs	Growth-inhibiting toxin/immunity and multicellular behaviour	WT			WT
JYBI01000002_926471	N/A	SZ29_06765	577 A -> T	SNP	Thr193Ser (275)	Non-synonymous	Transposase	Transposase	WT			WT
JYBI01000002_954272	BPSS2109	SZ29_06865	230 T -> C	SNP	Val77Ala (477)	Non-synonymous	Signal peptide protein	Localisation protein	WT	WT	WT	WT		WT
JYBI01000002_955998	BPSS2110	SZ29_06870	1426 A -> G	SNP	Thr476Ala (634)	Non-synonymous	Membrane protein	Unknown	WT	WT	WT	WT	WT
JYBI01000002_965585	N/A	Intergenic	G -> GCC or GC	Indel	N/A	N/A	N/A	N/A	WT
JYBI01000002_967075	BPSS2119	SZ29_06925	446 T -> C	SNP	Leu149Pro (246)	Non-synonymous	β-lactamase	β-lactam inactivation	WT	WT	WT		WT	WT
JYBI01000002_993193	BPSS2137	SZ29_07035 (oppF)	947_948 GGC -> G	Indel	Arg316fs (377)	Frameshift	Peptide ABC transporter ATP-binding protein	Oligopeptide transport	WT	WT	WT	WT		WT
JYBI01000003_16451	BPSL0903	SZ29_08640 (dut)	296 A -> G	SNP	Asn99Ser (148)	Non-synonymous	Deoxyuridine 5'-triphosphate nucleotidohydrolase	Nucleotide metabolism	WT	WT	WT		WT	WT
JYBI01000003_16517	BPSL0903	SZ29_08640 (dut)	230 T -> C	SNP	Val77Ala (148)	Non-synonymous	Deoxyuridine 5'-triphosphate nucleotidohydrolase	Nucleotide metabolism	WT			WT
JYBI01000003_203396	BPSL1037	SZ29_09560	1210 C -> CG or CGG	Indel	Ala405fs (437)	Frameshift	Histidine kinase	Two-component system sensor kinase	WT
JYBI01000003_209185	N/A	Intergenic	A -> G	SNP	N/A	N/A	N/A	N/A	WT	WT	WT	WT	WT
JYBI01000003_236652	N/A	Intergenic	A -> G	SNP	N/A	N/A	N/A	N/A	WT	WT		WT	WT	WT
JYBI01000003_255979	BPSL1062	SZ29_09795 (infA)	-1 A -> G	SNP	N/A	Upstream gene modifier	Translation initiation factor IF-1	Inititation of protein synthesis	WT	WT	WT	WT		WT
JYBI01000003_367806	BPSL1174	SZ29_10275 (kdpD)	1175 ACG -> A	Indel	Ala392fs (993)	Frameshift	Sensor protein KdpD	Two-component system sensor kinase	WT					WT
JYBI01000003_378321	BPSL1183	SZ29_10320	986 GGC -> G	Indel	Arg329fs (464)	Frameshift	Amidase	Hydrolysis of amides	WT	WT	WT	WT		WT
JYBI01000003_387062	BPSL1190	SZ29_10355	284 TGC -> T	Indel	Arg95fs (344)	Frameshift	GDP-mannose-dependent alpha-mannosyltransferase	Phospholipid metabolism	WT	WT	WT		WT	WT
JYBI01000003_393170	BPSL1197	SZ29_10390 (ilvH)	224 A -> G	SNP	Asp75Gly (163)	Non-synonymous	Acetolactate synthase	Branched-chain amino acid biosynthesis	WT	WT	WT	WT		WT
JYBI01000003_41166	BPSL0926	SZ29_08765 (argD)	918 CCG -> C	Indel	Arg306fs (394)	Frameshift	Acetylornithine aminotransferase	Arginine biosynthesis	WT
JYBI01000003_429909	AQ15_231	SZ29_10575	100 CG -> C	Indel	Ala34fs (63)	Frameshift	Hypothetical protein	Unknown	WT	WT	WT	WT		WT
JYBI01000003_50333	BPSL0936	SZ29_08815	619 T -> C	SNP	Cys207Arg (298)	Non-synonymous	Dihydrodipicolinate synthase	Lysine biosynthesis	WT			WT
JYBI01000003_88568	N/A	Intergenic	GC -> G	Indel	N/A	N/A	N/A	N/A	WT	WT			WT	WT
JYBI01000003_8924	BPSL0897	SZ29_08605	1075 A -> AGATGGC	Indel	Ala359_Met360dup (540)	In-frame insertion (2 residues)	Copper oxidase	Electron transfer	WT	WT	WT	WT		WT
JYBI01000004_132699	BPSL1341	SZ29_11215 (mutD)	-41 A -> AG	Indel	N/A	Upstream gene modifier	DNA polymerase III subunit epsilon	DNA proofreading during replication	WT	WT	WT	WT	WT
JYBI01000004_38246	BPSL1270	SZ29_10780	839 T -> C	SNP	Val280Ala (653)	Non-synonymous	Alkaline phosphatase	Dephosphorylation in alkaline environments	WT	WT	WT	WT		WT
JYBI01000004_70717	BPSL1292	SZ29_10905	266 A -> G	SNP	Asp89Gly (274)	Non-synonymous	Hypothetical protein	Unknown	WT	WT	WT	WT		WT
JYBI01000004_74049	BPSL1295	SZ29_10925	430 T -> TG	Indel	Ala144fs (311)	Frameshift	Membrane protein (eamA superfamily)	Drug/metabolite transporter; nucleotide sugar transporter	WT			WT
JYBI01000004_90094	BPSS2342	SZ29_11005	795 C -> A	SNP	Arg265Arg (466)	Synonymous	Diguanylate cyclase	Second messenger cyclic-di-GMP formation	WT
JYBI01000005_182366	N/A	Intergenic	G -> GC or GCC	Indel	N/A	N/A	N/A	N/A	WT
JYBI01000005_183162	BPSL1858	SZ29_12090 (ssuD)	650 CCG -> C	Indel	Ala217fs (385)	Frameshift	Alkanesulfonate monooxygenase	Inorganic sulfur acquisition	WT	WT		WT	WT	WT
JYBI01000005_239942	BPSL1807	SZ29_12375	126 A -> G	SNP	Gly42Gly (247)	Synonymous	Polar amino acid ABC transporter permease	Polar amino acid transportation	WT
JYBI01000005_242636	BPSL1805	SZ29_12385 (amrR)	395 T -> C	SNP	Leu132Pro (223)	Non-synonymous	TetR family transcriptional regulator	Transcriptional regulation	WT	WT	WT		WT	WT
JYBI01000005_266658	BPSL1790	SZ29_12460	752 C -> CG	Indel	Tyr252fs (363)	Frameshift	Iditol 2-dehydrogenase	Oxidoreductase	WT	WT		WT	WT	WT
JYBI01000005_28571	BPSL1987	SZ29_11400	-83 CG-> C	Indel	N/A	Upstream gene modifier	Response regulator SirA (also known as UvrY and YhhP)	Invovled in virulence gene expression, motility, biofilm formation	WT	WT	WT	WT	WT
JYBI01000005_332351	N/A	Intergenic	C -> T	SNP	N/A	N/A	N/A	N/A	WT	WT		WT	WT	WT
JYBI01000005_333831	BPSL1749	SZ29_12685	-48 C -> CG	Indel	N/A	Upstream gene modifier	Glutathione S-transferase	Detoxification	WT	WT	WT	WT	WT
JYBI01000005_361577	N/A	Intergenic	G -> GC	Indel	N/A	N/A	N/A	N/A	WT
JYBI01000005_388818	N/A	Intergenic	GGC -> G	Indel	N/A	N/A	N/A	N/A	WT			WT
JYBI01000005_410510	BPSL1681	SZ29_12960	112 G -> GC	Indel	Ala38fs (461)	Frameshift	Allantoinase	Cyclic amidohydrolase	WT		WT	WT	WT	WT
JYBI01000005_417496	BPSL1676	SZ29_12985	1582 G -> GC	Indel	Leu528fs (544)	Frameshift	Sugar transporter	Transport/secondary metabolism	WT	WT	WT	WT		WT
JYBI01000005_427120	BPSL1667	SZ29_13035	889 C -> T	SNP	Arg297Cys (541)	Non-synonymous	Hypothetical protein	Unknown	WT	WT	WT		WT	WT
JYBI01000005_449014	BPSL1659	SZ29_13075	327 G -> GC	Indel	Leu110fs (277)	Frameshift	OmpA family protein	Outer membrane component; virulence factor	WT	WT	WT		WT	WT
JYBI01000005_54231	BPSL1969	SZ29_11500	897 AGC -> A	Indel	Ala299fs (473)	Frameshift	2-hydroxyacid dehydrogenase	Glycolysis	WT	WT		WT	WT	WT
JYBI01000005_54752	BPSL1969	SZ29_11500	376 CCG -> C	Indel	Arg126fs (473)	Frameshift	2-hydroxyacid dehydrogenase	Glycolysis	WT	WT		WT	WT	WT
JYBI01000005_83386	BPSL1945	SZ29_11640 (thrS)	1779 C -> T	SNP	Leu593Leu (635)	Synonymous	Threonyl-tRNA synthetase	Protein synthesis	WT	WT	WT	WT	WT
JYBI01000005_87233	BPSL1940	SZ29_11665 (pheT)	1115 A -> G	SNP	Tyr372Cys (810)	Non-synonymous	Phenylalanyl-tRNA synthetase subunit beta	Protein biosynthesis	WT	WT	WT	WT		WT
JYBI01000006_101997	N/A	Intergenic	TCGAGAGC -> T	Indel	N/A	N/A	N/A	N/A	WT	WT	WT	WT		WT
JYBI01000006_102083	N/A	Intergenic	G -> GGCGCCA	Indel	N/A	N/A	N/A	N/A	WT
JYBI01000006_124178	N/A	Intergenic	GC -> G or GCC	Indel	N/A	N/A	N/A	N/A	WT	WT	WT
JYBI01000006_124338	BPSL1526	SZ29_13790 (kup)	1808 T -> C	SNP	Met603Thr (630)	Non-synonymous	Potassium transporter Kup	Low-affinity potassium transport	WT	WT	WT	WT	WT
JYBI01000006_126382	N/A	Intergenic	G -> GA	Indel	N/A	N/A	N/A	N/A	WT	WT	WT	WT		WT
JYBI01000006_147437	BPSL1505	SZ29_13900 (rpoS)	925 T -> TGGTTCAGGCCGAA	Indel	His313fs (359)	Frameshift	RNA polymerase sigma factor RpoS	Transcriptional regulater	WT	WT		WT	WT	WT
JYBI01000006_224368	BPSL1430	SZ29_14285	267 C -> CG	Indel	Gly90fs (332)	Frameshift	2-alkenal reductase	Electron movement	WT	WT	WT		WT	WT
JYBI01000006_291245	N/A	Intergenic	G -> GC	Indel	N/A	N/A	N/A	N/A	WT
JYBI01000006_318446	BPSL2124	SZ29_14715	58 G -> GC	Indel	Ala20fs (133)	Frameshift	Hypothetical protein	Unknown	WT	WT	WT	WT		WT
JYBI01000006_321108	BPSL2126	SZ29_14725	929 T -> C	SNP	Leu310Pro (406)	Non-synonymous	Membrane protein	Unknown	WT	WT	WT	WT	WT
JYBI01000006_335744	BPSL2129	SZ29_14775 (guaB)	614 A -> G	SNP	His205Arg (486)	Non-synonymous	Inosine-5-monophosphate dehydrogenase	Purine biosynthetic protein	WT		WT	WT	WT	WT
JYBI01000006_395118	BPSL2180	SZ29_15035	220 A -> G	SNP	Thr74Ala (435)	Non-synonymous	Major facilitator transporter (lysophospholipid transporter LplT)	Lysophospholipid transportation	WT
JYBI01000006_401632	N/A	Intergenic	C -> T	SNP	N/A	N/A	N/A	N/A	WT	WT	WT	WT	WT
JYBI01000006_410875	BPSL2194	SZ29_15110 (menG)	311 C -> T	SNP	Ser104Leu (165)	Non-synonymous	Ribonuclease	RNA degradation	WT	WT	WT	WT		WT
JYBI01000006_452926	BPSL2229	SZ29_15310	6728 C -> T	SNP	Ala2243Val (2979)	Non-synonymous	Non-ribosomal peptide synthetase	Synthesis of non-ribosomal peptide	WT	WT		WT	WT	WT
JYBI01000006_4705	BPSL1628	SZ29_13240	1807 C -> T	SNP	Arg603Cys (833)	Non-synonymous	Fimbrial protein	Pilus formation	WT			WT
JYBI01000006_481813	N/A	Intergenic	T -> TC or TCC	Indel	N/A	N/A	N/A	N/A	WT			WT
JYBI01000006_502317-547774	N/A	SZ29_15500	N/A	Deletion (partial)	N/A	N/A	Hypothetical protein	Unknown	WT
	N/A	SZ29_15505	N/A	Deletion	N/A	N/A	Pseudogene	Unknown	WT
	N/A	SZ29_15510	N/A	Deletion	N/A	N/A	Hypothetical protein	Unknown	WT
	BPSL2802	SZ29_15515 (wcbF)	N/A	Deletion	N/A	N/A	DNA-binding protein	DNA interaction	WT
	BPSL3090	SZ29_15520	N/A	Deletion	N/A	N/A	Hypothetical protein	Unknown	WT
	N/A	SZ29_15525	N/A	Deletion	N/A	N/A	Hypothetical protein	Unknown (phage related protein)	WT
	BPSL1388	SZ29_15530	N/A	Deletion	N/A	N/A	Hypothetical protein	Unknown	WT
	BPSL1387	SZ29_15535	N/A	Deletion	N/A	N/A	Hypothetical protein	Unknown	WT
	BPSL1386	SZ29_15540	N/A	Deletion	N/A	N/A	Hypothetical protein	Unknown	WT
	BPSL2088	SZ29_15545	N/A	Deletion	N/A	N/A	Hypothetical protein	Unknown	WT
	N/A	SZ29_15550	N/A	Deletion	N/A	N/A	Restriction endonuclease subunit M	Methylation	WT
	N/A	SZ29_15555	N/A	Deletion	N/A	N/A	Lysozyme	Glycosidic bond hydrolysis	WT
	N/A	SZ29_15560	N/A	Deletion	N/A	N/A	Glycosyl hydrolase	Glycosidic bond hydrolysis	WT
	N/A	SZ29_15565	N/A	Deletion	N/A	N/A	Hypothetical protein	Unknown	WT
	BPSS1089	SZ29_15570	N/A	Deletion	N/A	N/A	Phage late control D protein	Phage protein	WT
	BPSL0166	SZ29_15575	N/A	Deletion	N/A	N/A	Phage tail protein	Phage protein	WT
	N/A	SZ29_15580	N/A	Deletion	N/A	N/A	oxidoreductase	Electron movement	WT
	N/A	SZ29_15585	N/A	Deletion	N/A	N/A	Tail length determination protein	Phage protein	WT
	N/A	SZ29_15590	N/A	Deletion	N/A	N/A	Hypothetical protein	Unknown	WT
	BPSS1085	SZ29_15595	N/A	Deletion	N/A	N/A	Bacteriophage major tail tube protein	Phage protein	WT
	BPSL0150	SZ29_15600	N/A	Deletion	N/A	N/A	Tail protein	Phage protein	WT
	N/A	SZ29_15605	N/A	Deletion	N/A	N/A	Hypothetical protein	Unknown	WT
	N/A	SZ29_15610	N/A	Deletion	N/A	N/A	Hypothetical protein	Unknown	WT
	BPSL0153	SZ29_15615	N/A	Deletion	N/A	N/A	Tail protein	Phage protein	WT
	BPSS1080	SZ29_15620	N/A	Deletion	N/A	N/A	Baseplate J protein	Phage protein	WT
	BPSS1079	SZ29_15625	N/A	Deletion	N/A	N/A	Phage baseplate protein	Phage protein	WT
	N/A	SZ29_15630	N/A	Deletion	N/A	N/A	Hypothetical protein	Unknown	WT
	BPSL0156	SZ29_15635	N/A	Deletion	N/A	N/A	Phage baseplate assembly protein	Phage protein	WT
	BPSL3014	SZ29_15640	N/A	Deletion	N/A	N/A	Hypothetical protein	Unknown	WT
	N/A	SZ29_15645	N/A	Deletion	N/A	N/A	Phage tail protein	Phage protein	WT
	BPSL1777	SZ29_15650	N/A	Deletion	N/A	N/A	Hypothetical protein	Unknown	WT
	N/A	SZ29_15655	N/A	Deletion	N/A	N/A	Elements of external origin	Unknown	WT
	BPSS1160	SZ29_15660	N/A	Deletion	N/A	N/A	Hypothetical protein	Unknown	WT
	BPSL1403	SZ29_15665 (clpP)	N/A	Deletion	N/A	N/A	Peptidase S14	Protein/peptide proteolysis; major role in missfolded protein degradation	WT
	BPSL2124	SZ29_15670	N/A	Deletion	N/A	N/A	Portal protein	Phage protein	WT
	N/A	SZ29_15675	N/A	Deletion	N/A	N/A	Hypothetical protein	Unknown	WT
	N/A	SZ29_15680	N/A	Deletion	N/A	N/A	Terminase	Phage protein	WT
	BPSS0714	SZ29_15685	N/A	Deletion	N/A	N/A	Hypothetical protein	Unknown	WT
	N/A	SZ29_15690	N/A	Deletion	N/A	N/A	Hypothetical protein	Unknown	WT
	N/A	SZ29_15695	N/A	Deletion	N/A	N/A	Hypothetical protein	Unknown	WT
	N/A	SZ29_15700	N/A	Deletion	N/A	N/A	Hypothetical protein	Unknown	WT
	BPSS0382	SZ29_15705	N/A	Deletion	N/A	N/A	Virulence protein E	Unknown	WT
	BPSS0869	SZ29_15710	N/A	Deletion	N/A	N/A	Hypothetical protein	Unknown	WT
	N/A	SZ29_15715	N/A	Deletion	N/A	N/A	Hypothetical protein	Unknown	WT
	BPSS2254	SZ29_15720	N/A	Deletion	N/A	N/A	Hypothetical protein	Unknown	WT
	N/A	SZ29_15725	N/A	Deletion	N/A	N/A	Hypothetical protein	Unknown	WT
	BPSS0004	SZ29_15730	N/A	Deletion	N/A	N/A	Repressor	DNA interaction	WT
	N/A	SZ29_15735	N/A	Deletion	N/A	N/A	Hypothetical protein	Unknown	WT
	BPSL1752	SZ29_15740	N/A	Deletion	N/A	N/A	Hypothetical protein	Unknown	WT
	N/A	SZ29_15745	N/A	Deletion	N/A	N/A	Acyl-carrier-protein synthase	Fatty acid biosynthesis	WT
	BPSL2631	SZ29_15750 (ubiD)	N/A	Deletion	N/A	N/A	Pyridoxal phosphate biosynthetic protein PdxJ	Ubiquinone biosynthesis	WT
	N/A	SZ29_15755	N/A	Deletion	N/A	N/A	Hypothetical protein	Unknown	WT
	N/A	SZ29_15760	N/A	Deletion	N/A	N/A	Membrane protein	Outer membrane component; virulence factor	WT
	BPSL0081	SZ29_15765 (intA)	N/A	Deletion	N/A	N/A	α/β hydrolase	Phage protein	WT
	BPSL2252	SZ29_15770 (mutS)	N/A	Deletion (partial)	N/A	N/A	DNA mismatch repair protein MutS	DNA repair	WT
JYBI01000006_520914	BPSL0150	SZ29_15600	644 C -> T	SNP	Ala215Val (389)	Non-synonymous	Tail protein	Bacteriophage protein	WT	WT		WT	WT
JYBI01000006_543264	BPSL1752	SZ29_15740	604 T -> C	SNP	Ter202Argext (201)	Stop lost; extension of protein from 201 to 204 residues	Hypothetical protein	Unknown	WT	WT		WT		WT
JYBI01000006_548666	BPSL2252	SZ29_15770 (mutS)	1058 G -> GC	Indel	Asn354fs (894)	Frameshift	DNA mismatch repair protein MutS	DNA repair	WT		WT
JYBI01000006_87399	BPSL1554	SZ29_13650	-89 G -> A	SNP	N/A	Upstream gene modifier	Manganese transporter	Manganese transport	WT	WT	WT		WT	WT
JYBI01000007_22652	BPSL2308	SZ29_16060 (narK)	816 G -> A	SNP	Ala272Ala (461)	Synonymous	Nitrate/nitrite transporter NarK	Nitrate/nitrite uptake and transport across membrane	WT		WT	WT	WT	WT
JYBI01000007_33035	BPSL0191	SZ29_16095	-71 G -> GC	Indel	N/A	Upstream gene modifier	Exodeoxyribonuclease III	3' DNA repair	WT	WT	WT	WT	WT
JYBI01000008_128817	BPSL2446	SZ29_16790 (maf)	242 T -> C	SNP	Val81Ala (215)	Non-synonymous	Septum formation inhibitor Maf	Cell division inhibitor	WT	WT	WT	WT		WT
JYBI01000008_183424	BPSS0214	SZ29_17060	-1 A -> G	SNP	N/A	Upstream gene modifier	Radical SAM protein (heme/metallo cofactor biosynthesis-like protein)	S-adenosyl methionine (SAM) cleavage	WT	WT	WT	WT	WT
JYBI01000008_186225	BPSL2498	SZ29_17075	1080 AGC -> A	Indel	Ala360fs (596)	Frameshift	acyl-CoA dehydrogenase	Fatty acid β-oxidation	WT	WT	WT		WT	WT
JYBI01000008_208278	BPSL2518	SZ29_17180 (pheA)	1078 CCG -> C	Indel	Arg360fs (360)	Frameshift	Chorismate mutase (chorismate mutase/prephenate dehydratase)	Phenylalanine and tyrosine production; putative virulence factor	WT			WT
JYBI01000008_211996	BPSL2521	SZ29_17195 (gyrA)	1950 A -> G	SNP	Ser650Ser (866)	Synonymous	DNA gyrase subunit A	DNA transcription regulator	WT
JYBI01000008_238483	BPSL2540	SZ29_17290	540 G -> A	SNP	Ser180Ser (458)	Synonymous	Permease	Membrane transportation protein	WT		WT	WT	WT	WT
JYBI01000008_260711	BPSL2556	SZ29_17390	134 T -> C	SNP	Val45Ala (381)	Non-synonymous	DNA polymerase/ helicase	Part of DNA polymerase III holoenzyme	WT	WT	WT	WT	WT
JYBI01000008_318781	N/A	Intergenic	GC -> G	Indel	N/A	N/A	N/A	N/A	WT	WT	WT	WT		WT
JYBI01000008_413857	BPSL2715	SZ29_18140	506 A -> G	SNP	Tyr169Cys (615)	Non-synonymous	Peptidase S1	Protein/peptide proteolysis	WT			WT
JYBI01000008_44706	BPSL2370	SZ29_16385 (sufC)	250 AGC -> A	Indel	Ala84fs (256)	Frameshift	Cysteine desulfurase	Transfer of sulfer groups	WT	WT	WT	WT		WT
JYBI01000008_457867	BPSL2749	SZ29_18325	185 A -> G	SNP	Glu62Gly (100)	Non-synonymous	Membrane protein	Unknown	WT	WT		WT	WT	WT
JYBI01000008_507934	BPSL2795	SZ29_18555 (gmhA)	509 A -> G	SNP	Gln170Arg (192)	Non-synonymous	Phosphoheptose isomerase	Lipopolysaccharide biosynthesis	WT	WT	WT	WT		WT
JYBI01000008_514088	BPSL2800	SZ29_18580 (wcbH)	19 A -> G	SNP	Thr7Ala (598)	Non-synonymous	Glycosyl transferase	Capsular polysaccharide biosynthesis	WT	WT	WT	WT		WT
JYBI01000008_539620	BPSL2823	SZ29_18690	413 T -> C	SNP	Val138Ala (227)	Non-synonymous	Deoxyadenosine kinase	Deoxyribonucleoside salvage	WT	WT	WT	WT	WT
JYBI01000008_54723	BPSL2381	SZ29_16445 (cyoD)	170 T -> C	SNP	Val57Ala (110)	Non-synonymous	Cytochrome C oxidase subunit III	Respiration	WT			WT		WT
JYBI01000008_56308	N/A	Intergenic	TGGTTAGC -> T	Indel	N/A	N/A	N/A	N/A	WT
JYBI01000008_563691	N/A	Intergenic	GT -> G	Indel	N/A	N/A	N/A	N/A	WT	WT		WT	WT	WT
JYBI01000008_586449	N/A	Intergenic	CCGCAA -> C	Indel	N/A	N/A	N/A	N/A	WT
JYBI01000008_590705	BPSL2865	SZ29_18905 (katG)	1238 AGC -> A	Indel	Arg413fs (728)	Frameshift	Catalase-peroxidase	Catalysis of H2O2 to O2 and H2O	WT	WT	WT		WT	WT
JYBI01000008_592990	BPSL2866	SZ29_18910 (oxyR)	400G -> A	SNP	Glu134Lys (319)	Non-synonymous	LysR family transcriptional regulator	Transcriptional regulation	WT	WT		WT	WT	WT
JYBI01000008_593400	BPSL2866	SZ29_18910 (oxyR)	-11G -> A	SNP	N/A	Upstream gene modifier	LysR family transcriptional regulator	Transcriptional regulation	WT
JYBI01000008_664342	BPSL2930	SZ29_19260	179 GC -> G	Indel	Gly60fs (453)	Frameshift	Permease DsdX	Cell membrane transport	WT	WT		WT	WT	WT
JYBI01000008_668465	BPSL2933	SZ29_19275	936 CCG -> C	Indel	Ala312fs (332)	Frameshift	Transcriptional regulator	Transcriptional regulation	WT
JYBI01000008_69501	BPSL2394	SZ29_16510 (hisQ)	-73 GA -> G	Indel	N/A	Upstream gene modifier	Histidine ABC transporter permease	Histidine transport	WT			WT		WT
JYBI01000008_746236	N/A	Intergenic	GT -> G	Indel	N/A	N/A	N/A	N/A	WT	WT		WT	WT	WT
JYBI01000008_770258	BPSL3027	SZ29_19755 (murD)	1394 A -> G	SNP	Asp465Gly (504)	Non-synonymous	UDP-N-acetylmuramoylalanine--D-glutamate ligase	Peptidoglycan synthesis; cell wall formation	WT	WT	WT	WT	WT
JYBI01000008_90454	BPSL2409	SZ29_16590	694 T -> C	SNP	Phe232Leu (621)	Non-synonymous	ABC transporter	Membrane transportation protein	WT	WT	WT	WT		WT
JYBI01000010_101393	BPSL3125	SZ29_20490	338 C -> T	SNP	Pro113Leu (402)	Non-synonymous	2-alkenal reductase	Movement of electrons	WT	WT		WT	WT	WT
JYBI01000010_113860	BPSL3141	SZ29_20575 (murA)	407 A -> G	SNP	Tyr136Cys (449)	Non-synonymous	UDP-N-acetylglucosamine 1-carboxyvinyltransferase	Glycan biosynthesis and amino acid metabolism	WT		WT	WT	WT	WT
JYBI01000010_156423	BPSL3178	SZ29_20765	214 C -> T	SNP	Pro72Ser (331)	Non-synonymous	Sulfoxide reductase catalytic subunit YedY	Oxidoreductase	WT	WT	WT	WT		WT
JYBI01000010_16065	N/A	Intergenic	C -> T	SNP	N/A	N/A	N/A	N/A	WT
JYBI01000010_192871	BPSL3221	SZ29_20980 (rpoB)	2738 G -> A	SNP	Gly913Glu (1368)	Non-synonymous	DNA-directed RNA polymerase subunit β	RNA synthesis	WT	WT	WT	WT	WT
JYBI01000010_8481	BPSL3085	SZ29_20105	262 GGC -> G	Indel	Ala88fs (298)	Frameshift	SAM-dependent methyltransferase	Methylation	WT
JYBI01000010_8913	BPSL3086	SZ29_20110	1094 CCG -> C	Indel	Ala365fs (378)	Frameshift	Methylase	Methylation	WT	WT	WT			WT
JYBI01000011_1001740	N/A	SZ29_25485	120 T -> C	SNP	Phe40Phe (78)	Synonymous	Hypothetical protein	Unknown	WT	WT	WT	WT		WT
JYBI01000011_1003921	BPSS1538	SZ29_25495 (bsaV)	105 C -> CG	Indel	Ala36fs (210)	Frameshift	Membrane protein	Part of T3SS	WT	WT	WT	WT		WT
JYBI01000011_1023737	BPSL2566	SZ29_25560	-17 AGG -> AG or A	Indel	N/A	Upstream gene modifier	Oxidoreductase (deoxyribonucleotide triphosphate pyrophosphatase)	Electron movement	WT
JYBI01000011_1039265	BPSL0774	SZ29_25620	1336 G -> A	SNP	Gly446Ser (518)	Non-synonymous	Histidine kinase	Two-component sensor kinase transcriptional regulatory protein	WT			WT
JYBI01000011_1054372	BPSL0787	SZ29_25685	1465 G -> GC	Indel	Arg489fs (572)	Frameshift	Peptidase M48	Protelysis of proteins and peptides	WT	WT	WT	WT		WT
JYBI01000011_1082617	BPSL0815	SZ29_25820 (bpeB)	131 A -> G	SNP	Gln44Arg (1066)	Non-synonymous	Multidrug transporter	Drug transport	WT	WT	WT	WT		WT
JYBI01000011_1104917	BPSL0832	SZ29_25910	197_198 AGC -> A	Indel	Ala66fs (232)	Frameshift	Haloacid dehalogenase (HAD) family hydrolase	Phosphorylated molecule hydrolysis	WT
JYBI01000011_1129107	N/A	SZ29_26025	1433 G -> GCCGCGAGCT	Indel	Glu478_Ala480dup (525)	In-frame insertion (3 residues)	Hypothetical protein	Unknown	WT	WT		WT	WT	WT
JYBI01000011_1129405	N/A	SZ29_26025	1143 C -> CG	Indel	Asp382fs (525)	Frameshift	Hypothetical protein	Unknown	WT	WT		WT	WT	WT
JYBI01000011_1150068	BPSL0872	SZ29_26130	99 C -> T	SNP	Gly33Gly (516)	Synonymous	Membrane protein; MviN/MurJ putative lipid II flippase	Peptidoglycan biosynthesis	WT	WT	WT		WT	WT
JYBI01000011_142599	N/A	Intergenic	TC -> T	Indel	N/A	N/A	N/A	N/A	WT
JYBI01000011_157151	BPSL3383	SZ29_21740	59 C -> G	SNP	Ala20Gly (264)	Non-synonymous	ABC transporter substrate-binding protein	Transport	WT	WT	WT		WT	WT
JYBI01000011_159281	BPSL3385	SZ29_21750	566 T -> C	SNP	Val189Ala (232)	Non-synonymous	TetR family transcriptional regulator	Transcriptional regulation	WT			WT		WT
JYBI01000011_191040	BPSL3408	SZ29_21875 (gidA)	882 T -> A	SNP	His294Gln (657)	Non-synonymous	tRNA uridine 5-carboxymethylaminomethyl modification protein	tRNA processing	WT	WT	WT	WT		WT
JYBI01000011_275029	BPSS0868	SZ29_22260 (feaB)	959 T -> C	SNP	Leu320Pro (501)	Non-synonymous	Phenylacetaldehyde dehydrogenase	2-phenylethylamine catabolism	WT	WT	WT	WT	WT
JYBI01000011_30701	BPSL3253	SZ29_21150	102 A -> G	SNP	Glu34Glu (289)	Synonymous	oxidoreductase	Electron movement	WT	WT	WT	WT		WT
JYBI01000011_338319	BPSL0109	SZ29_22550	903 C -> CG	Indel	Arg302fs (370)	Frameshift	Histone deacetylase	DNA transcription regulator	WT	WT	WT	WT		WT
JYBI01000011_346932	BPSL0116	SZ29_22595	704 T -> C	SNP	Met235Thr (338)	Non-synonymous	3-phosphoglycerate dehydrogenase	Branched-chain amino acid catabolism	WT	WT	WT	WT	WT
JYBI01000011_384645	BPSL0195	SZ29_22760	281 G -> A	SNP	Arg94Gln (437)	Non-synonymous	Hypothetical protein	Unknown	WT	WT	WT	WT		WT
JYBI01000011_431705	BPSL0239	SZ29_22995	776 AGC -> A	Indel	Arg259fs (282)	Frameshift	Histidine kinase	Two-component signal transduction	WT
JYBI01000011_442260	BPSL0249	SZ29_23045 (dppA)	1348 A -> G	SNP	Asn450Asp (542)	Non-synonymous	Peptide ABC transporter substrate-binding protein	Dipeptide transport protein	WT		WT	WT	WT	WT
JYBI01000011_44435	BPSL3280	SZ29_21235	638 A -> G	SNP	Asp213Gly (396)	Non-synonymous	Cation diffusion facilitator family transporter	Cation transport	WT
JYBI01000011_47431	BPSL3283	SZ29_21250	449 T -> C	SNP	Met150Thr (402)	Non-synonymous	Amino acid ABC transporter permease	Amino acid transport	WT	WT		WT	WT	WT
JYBI01000011_477713	N/A	SZ29_23225	176 CCATCGA -> C	Indel	Asp59_Ile60del (79)	In-frame deletion (2 residues)	Hypothetical protein	Unknown	WT			WT
JYBI01000011_486184	BPSL0292	SZ29_23275	350 T -> C	SNP	Leu117Pro (356)	Non-synonymous	Membrane protein	Unknown	WT	WT	WT		WT	WT
JYBI01000011_48679	BPSL3284	SZ29_21255	844 T -> G	SNP	Ser282Ala (380)	Non-synonymous	Branched-chain amino acid ABC transporter substrate-binding protein	Amino acid transport	WT	WT	WT	WT		WT
JYBI01000011_5050	BPSL3232	SZ29_21045 (paaC)	707 T -> C	SNP	Val236Ala (267)	Non-synonymous	Phenylacetic acid degradation protein	Phenylacetic acid metabolism	WT	WT	WT		WT	WT
JYBI01000011_506415	BPSL0307	SZ29_23365	646 A -> G	SNP	Thr216Ala (433)	Non-synonymous	Transporter	Outer membrane transport	WT		WT	WT	WT	WT
JYBI01000011_54212 and 54213	BPSL3288	SZ29_21275 (metF)	484_485 AA -> CC	SNP	Asn162Pro (276)	Non-synonymous	5,10-methylenetetrahydrofolate reductase	Folate synthesis	WT	WT	WT		WT	WT
JYBI01000011_54614	BPSL3288	SZ29_21275 (metF)	83A -> C	SNP	Gln28Pro (276)	Non-synonymous	5,10-methylenetetrahydrofolate reductase	Folate synthesis	WT			WT
JYBI01000011_572281	N/A	Intergenic	G -> A	SNP	N/A	N/A	N/A	N/A	WT	WT	WT	WT	WT
JYBI01000011_584812	BPSL0354	SZ29_23730	-60 C -> CGG or CG	Indel	N/A	Upstream gene modifier	Hypothetical protein	Unknown	WT
JYBI01000011_592622	BPSL0358	SZ29_23750	208T -> C	SNP	Ser70Pro (429)	Non-synonymous	Diguanylate phosphodiesterase	Cyclic diguanylate metabolism	WT	WT	WT	WT		WT
JYBI01000011_647083	BPSL0405	SZ29_23985	497C -> T	SNP	Ala166Val (397)	Non-synonymous	Teicoplanin resistance protein VanZ	Teicoplanin resistance	WT	WT	WT		WT	WT
JYBI01000011_710032	BPSL0465	SZ29_24300	1445A -> G	SNP	Gln482Arg (546)	Non-synonymous	Membrane protein	Unknown	WT	WT	WT	WT		WT
JYBI01000011_743169	BPSL0493	SZ29_24440	-37 A ->AAT	Indel	N/A	Upstream gene modifier	AMP-binding protein	Unknown	WT
JYBI01000011_770227	BPSL0510	SZ29_24535	703G -> A	SNP	Asp235Asn (951)	Non-synonymous	Nitrate reductase	Nitrogen metabolism	WT	WT	WT	WT		WT
JYBI01000011_800324	BPSL0541	SZ29_24695	303_304 ACG -> A	Indel	Ala101fs (204)	Frameshift	Lysine transporter LysE	Lysine transport	WT	WT	WT		WT	WT
JYBI01000011_834751	N/A	SZ29_24790	664 T-> TG	Indel	Ala222fs (1368)	Frameshift	Hypothetical protein	Unknown	WT		WT	WT	WT	WT
JYBI01000011_848924	BPSL0600	SZ29_24845	-9 CG -> C	Indel	N/A	Upstream gene modifier	Bacteriocin biosynthesis protein with cyclodehydratase domain	Bacteriocin	WT			WT
JYBI01000011_880668	N/A	Intergenic	C -> CG	Indel	N/A	N/A	N/A	N/A	WT	WT	WT	WT		WT
JYBI01000011_958011	N/A	Intergenic	A -> AC	Indel	N/A	N/A	N/A	N/A	WT			WT
JYBI01000011_985651	BPSL0707	SZ29_25410	1229T -> C	SNP	Val410Ala (586)	Non-synonymous	FAD-linked oxidase	Electron movement	WT	WT	WT	WT		WT
JYBI01000013_101579	N/A	Intergenic	C -> CG	Indel	N/A	N/A	N/A	N/A	WT	WT		WT	WT
JYBI01000013_191046	N/A	SZ29_27005	1544T -> C	SNP	Val515Ala (527)	Non-synonymous	Hypothetical protein	Unknown	WT			WT		WT
JYBI01000013_196504	BPSS0224	SZ29_27025	12G -> A	SNP	Ala4Ala (783)	Synonymous	Metal ABC transporter ATPase	Membrane transportation protein	WT	WT	WT		WT	WT
JYBI01000013_21132	BPSS0103	SZ29_26375	3407A -> G	SNP	Lys1136Arg (1302)	Non-synonymous	Type VI secretion protein VasK	Part of T6SS-2	WT	WT	WT		WT	WT
JYBI01000013_211913	BPSS0234	SZ29_27095	775C -> T	SNP	Leu259Phe (335)	Non-synonymous	Ubiquinol oxidase subunit II	Electron movement	WT	WT		WT	WT	WT
JYBI01000013_221861	N/A	Intergenic	TAAGCGGCGC -> T	Indel	N/A	N/A	N/A	N/A	WT
JYBI01000013_244014	BPSS0263	SZ29_27245	-29 A -> G	SNP	N/A	Upstream gene modifier	Hypothetical protein	Unknown	WT
JYBI01000013_250236	BPSS0268	SZ29_27275	1156 C -> CG	Indel	Ala386fs (704)	Frameshift	O-antigen acetylase	Acetylation of O-antigens	WT		WT		WT	WT
JYBI01000013_26606	AQ15_5065	SZ29_26395	1339A -> G	SNP	Arg447Gly (1150)	Non-synonymous	Hypothetical protein	Unknown	WT	WT		WT	WT	WT
JYBI01000013_266446	N/A	SZ29_27345	128 C-> CG	Indel	Arg44fs (130)	Frameshift	Hypothetical protein	Unknown	WT	WT	WT	WT		WT
JYBI01000013_289411	BPSS0293	SZ29_27455 (bpeF)	2264A -> G	SNP	Asp755Gly (1061)	Non-synonymous	RND transporter (multidrug-efflux transporter protein)	Trimethoprim/sulfamethoxazole resistance	WT
JYBI01000013_322995	N/A	Intergenic	GGCCTGCCGCCTGCC -> G	Indel	N/A	N/A	N/A	N/A	WT	WT	WT		WT	WT
JYBI01000013_342550	BPSS0320	SZ29_27600	665_666 CCG -> C	Indel	Ala222fs (239)	Frameshift	GntR family transcriptional regulator	Transcriptional regulation	WT
JYBI01000013_359646	BPSS0332	SZ29_27665	571G -> A	SNP	Ala191Thr (310)	Non-synonymous	Hydroxyproline-2-epimerase	Amino acid metabolism	WT			WT		WT
JYBI01000013_369223	BPSS0342	SZ29_27720	-46 T -> TC	Indel	N/A	Upstream gene modifier	D-galactonate transporter DgoT	Membrane transportation protein	WT	WT	WT	WT		WT
JYBI01000013_99409	N/A	Intergenic	T -> C	SNP	N/A	N/A	N/A	N/A	WT			WT		WT
JYBI01000013_99410	N/A	Intergenic	G -> A	SNP	N/A	N/A	N/A	N/A	WT			WT		WT
JYBI01000014_1212	N/A	Intergenic	A -> C	SNP	N/A	N/A	N/A	N/A	WT
JYBI01000014_1217	N/A	Intergenic	C -> T	SNP	N/A	N/A	N/A	N/A	WT	WT	WT		WT	WT
JYBI01000014_1233	N/A	Intergenic	T -> TC	Indel	N/A	N/A	N/A	N/A	WT
JYBI01000014_1245	N/A	Intergenic	G -> A	SNP	N/A	N/A	N/A	N/A	WT			WT
JYBI01000015_29246	BPSS0415	SZ29_28060	2129A -> G	SNP	Gln710Arg (995)	Non-synonymous	Hypothetical protein	Unknown	WT		WT	WT	WT	WT
JYBI01000015_46340	BPSS0426	SZ29_28125	224A - >G	SNP	Tyr75Cys (343)	Non-synonymous	Heptosyltransferase	LPS biosynthesis	WT	WT		WT	WT	WT
JYBI01000015_50164	N/A	Intergenic	C -> CACCGACGAGC	Indel	N/A	N/A	N/A	N/A	WT
JYBI01000015_6431	N/A	Intergenic	C -> CG	Indel	N/A	N/A	N/A	N/A	WT	WT		WT	WT	WT
JYBI01000015_86160	BPSS0460	SZ29_28320	1834 GA-> G	Indel	Thr612fs (613)	Frameshift	Chemotaxis protein	Chemotaxis	WT
JYBI01000015_91322	BPSS0464	SZ29_28340 (potI)	528A -> G	SNP	Ala176Ala (309)	Synonymous	Spermidine/putrescine ABC transporter permease	Spermidine transport	WT
JYBI01000016_30949	N/A	Intergenic	C -> CG or CGG	Indel	N/A	N/A	N/A	N/A	WT			WT
JYBI01000016_77924	BPSS0523	SZ29_28675	934G -> A	SNP	Gly312Ser (763)	Non-synonymous	Type VI secretion protein VgrG	Growth-inhibiting toxin/immunity and multicellular behaviour; part of T6SS-2	WT	WT	WT	WT	WT
JYBI01000016_77926	BPSS0523	SZ29_28675	936G -> C	SNP	N/A	Synonymous	Type VI secretion protein VgrG	Growth-inhibiting toxin/immunity and multicellular behaviour; part of T6SS-2	WT	WT	WT	WT	WT
JYBI01000016_80623	BPSS0523	SZ29_28680	1176C -> T	SNP	His392His (762)	Synonymous	Type VI secretion protein VgrG	Growth-inhibiting toxin/immunity and multicellular behaviour; part of T6SS-2	WT	WT	WT	WT	WT
JYBI01000016_85704	BPSS0527	SZ29_28695	676T -> G	SNP	Ser226Ala (238)	Non-synonymous	Type VI secretion protein	Part of T6SS	WT		WT	WT	WT	WT
JYBI01000017_146641	BPSS0114	SZ29_29425	170 C -> CG	Indel	Gly58fs (124)	Frameshift	Hypothetical protein	Unknown	WT
JYBI01000017_146902	BPSL1535	SZ29_29430 (phbA)	57GT-> G	Indel	Phe19fs (384)	Frameshift	Acyltransferase/thiolase	Acetyl-CoA metabolism	WT	WT	WT		WT	WT
JYBI01000017_163425	BPSS0632	SZ29_29480	1615_1616AGC-> A	Indel	Ala539fs (717)	Frameshift	Membrane protein	Unknown	WT	WT	WT	WT		WT
JYBI01000017_221241	BPSS0587	SZ29_29720 (pchF)	3640AG -> A	Indel	Leu1214fs (1995)	Frameshift	peptide synthetase	Pyochelin biosynthesis	WT	WT	WT	WT		WT
JYBI01000017_22200	BPSS0652	SZ29_28860	16C -> T	SNP	Leu6Phe (192)	Non-synonymous	NnrU family protein	Nitrogen metabolism	WT	WT	WT	WT		WT
JYBI01000017_239296	BPSS0577	SZ29_29775 (livM)	967A -> G	SNP	Thr323Ala (423)	Non-synonymous	Leucine/isoleucine/valine transporter permease subunit	Transport of branched-chain amino acids	WT	WT	WT	WT		WT
JYBI01000017_281849	BPSS0544	SZ29_29945	-37 GGCG-> G	Indel	N/A	Upstream gene modifier	LacI family transcriptional regulator	Transcriptional regulation	WT	WT	WT		WT	WT
JYBI01000017_64460	BPSS0686	SZ29_29050	-96 G-> GCGCCGCAT	Indel	N/A	Upstream gene modifier	5,10-methylene tetrahydromethanopterin reductase	Methanol oxidation	WT	WT		WT	WT	WT
JYBI01000017_7256	N/A	Intergenic	CG -> C or CGG	Indel	N/A	N/A	N/A	N/A	WT	WT				WT
JYBI01000017_91960	N/A	Intergenic	GCAGGCC -> G	Indel	N/A	N/A	N/A	N/A	WT
JYBI01000018_15050	AQ15_4031	SZ29_30200	366A -> AG	Indel	Phe123fs (424)	Frameshift	Major facilitator transporter	Outer membrane transport	WT	WT	WT	WT		WT
JYBI01000018_23627	N/A	Intergenic	C -> CG	Indel	N/A	N/A	N/A	N/A	WT	WT	WT	WT		WT
JYBI01000018_34355	N/A	Intergenic	AG -> AGG or A	Indel	N/A	N/A	N/A	N/A	WT		WT	WT
JYBI01000018_69873	N/A	Intergenic	C -> CG	Indel	N/A	N/A	N/A	N/A	WT			WT
JYBI01000018_91794	BPSS0793	SZ29_30560	790A -> C	SNP	Thr264Pro (280)	Non-synonymous	Ureidoglycolate lyase	Amino acid metabolism	WT	WT	WT		WT	WT
JYBI01000019_128357	BPSS0902	SZ29_31180	1635G -> GC	Indel	Val546fs (557)	Frameshift	Hypothetical protein	Unknown	WT	WT	WT	WT	WT
JYBI01000019_19710	N/A	SZ29_30665	343CG -> C	Indel	Ala115fs (128)	Frameshift	Hypothetical protein	Unknown	WT		WT	WT	WT	WT
