# Supplementary material for: Within-Host Evolution of Burkholderia pseudomallei during Chronic Infection of Seven Australasian Cystic Fibrosis Patients
Source: mBio. 2017 Apr 11;8(2):e00356-17. doi: 10.1128/mBio.00356-17 (PMC5388805; doi:10.1128/mBio.00356-17)
Supplement: TABLE S5 [file mbo002173266st5.xlsx]

## Sheet: Table S5. Viberg et al., 2017
Table S5. Minimum inhibitory concentrations (MICs) of longitudinal B. pseudomallei isolates from chronically-infected patients with CF.
Patient ID	Isolate ID	CAZ	MP	TMP/SMX	DC	AMC	CIP
CF1	MSHR0913	3	1	0.5	1	2	ND
	MSHR1053	2	0.5	1	1	1.5	ND
CF6	MSHR5651	1.5	0.5	0.75	0.38	1.5	3
	MSHR5654	≥256	2	≥32	3	2	≥32
CF7	MSHR5655	3	2	4	1	2	ND
	MSHR5656	3	2	4	1	2	ND
CF8	MSHR8436	2	3	0.5	2	4	ND
	MSHR8437	2	4	0.5	2	4	ND
CF9	MSHR5662	2	0.75	0.5	2	2	ND
	MSHR5665	2	0.75	≥32	6	1.5	ND
	MSHR5666	1.5	1.5	≥32	1	1	ND
	MSHR5667	2	4	≥32	48	1.5	ND
	MSHR5669	4	1.5	≥32	1.5	3	ND
	MSHR5670	2	0.75	0.5	2	1.5	ND
CF10	MSHR8438	3	1	0.25	1	2	ND
	MSHR8440	3	0.75	0.38	1	2	ND
CF11	MSHR8441	12	2	≥32	4	4	ND
	MSHR8442	2	3	≥32	8	2	ND
